# Supplementary material for: Whole-genome resequencing reveals the genetic diversity, population structure and selection signatures in Chinese indigenous Kele pigs
Source: Front Vet Sci. 2025 Oct 29;12:1655561. doi: 10.3389/fvets.2025.1655561 (PMC12605136; doi:10.3389/fvets.2025.1655561)
Supplement: Supplementary file 1 [file Data_Sheet_1.ZIP]

Archive with 12 entries (11 files):
- Supplementary Material/
- Supplementary Material/Supplementary_Material.docx
- Supplementary Material/Table S1.xls
- Supplementary Material/Table S10.xls
- Supplementary Material/Table S2.xls
- Supplementary Material/Table S3.xls
- Supplementary Material/Table S4.xls
- Supplementary Material/Table S5.xls
- Supplementary Material/Table S6.xls
- Supplementary Material/Table S7.xls
- Supplementary Material/Table S8.xls
- Supplementary Material/Table S9.xls
