# Supplementary material for: Whole-genome resequencing reveals the genetic diversity, population structure and selection signatures in Chinese indigenous Kele pigs
Source: Front Vet Sci. 2025 Oct 29;12:1655561. doi: 10.3389/fvets.2025.1655561 (PMC12605136; doi:10.3389/fvets.2025.1655561)
Supplement: Supplementary file 1 [file Data_Sheet_1.ZIP › Supplementary Material/Table S1.xls]

## Sheet: Sheet1
Table S1. The summary statistics for the genomic data of the 120 pigs
Sample ID	SRA	Raw Reads	Raw Base(G)	Clean Reads	Clean Base(G)	Effective Rate (%)	Error Rate (%)	GC(%)	Q20(%)	Q30(%)	Mapping Rate(%)	Depth
K1	/	300476296	45.07	300256932	44.92	99.65	0.06	43.24	92.25	82.31	94.5	13.31
K2	/	206023586	30.9	205900626	30.81	99.7	0.05	42.5	94.29	86.13	98.16	10.04
K3	/	207708058	31.16	207581240	31.04	99.61	0.06	42.7	92.28	82.03	98.69	9.98
K4	/	209867710	31.48	209773512	31.36	99.61	0.06	43.6	91.17	80.1	98.5	9.92
K5	/	292343734	43.85	292127188	43.7	99.64	0.05	42.62	94.02	85.62	99.15	14
K6	/	204997144	30.75	204877476	30.63	99.61	0.06	43.19	91.54	80.88	97.47	9.65
K7	/	241840546	36.28	241684112	36.14	99.62	0.05	43.27	92.78	83.26	96.44	11.13
K8	/	205921948	30.89	205796424	30.77	99.63	0.06	43.48	91.89	81.68	99.09	9.73
K9	/	249470358	37.42	249307978	37.28	99.61	0.06	43.39	91.9	81.6	98.93	11.7
K10	/	203529114	30.53	203376976	30.4	99.58	0.05	43.39	92.73	83.24	98.12	9.59
K11	/	378824680	56.82	378445472	56.57	99.55	0.04	42.52	96.64	90.38	99.27	18.55
K12	/	211272110	31.69	211200988	31.58	99.66	0.05	43.39	92.91	83.37	97.74	10.13
K13	/	253895126	38.08	253730148	37.95	99.66	0.06	43.11	92.32	82.36	94.27	11.5
K14	/	334828842	50.22	334453550	50	99.56	0.04	42.39	96.69	90.33	99.06	16.7
K15	/	227605912	34.14	227545446	34.03	99.67	0.04	42.41	95.9	88.86	99	11.18
K16	/	217105240	32.57	217029992	32.44	99.61	0.04	42.91	95.19	87.3	97.39	10.51
K17	/	208894806	31.33	208812078	31.24	99.71	0.04	42.72	95.51	88.11	98.99	10.17
K18	/	323760892	48.56	323402626	48.36	99.58	0.04	42.32	97.61	92.42	99.48	15.82
K19	/	205781086	30.87	205728286	30.77	99.67	0.04	42.66	96.17	89.54	99.28	10.34
K20	/	237854136	35.68	237776736	35.57	99.7	0.04	43.3	95.44	88.08	96.06	10.96
K21	/	216432370	32.46	216377798	32.35	99.65	0.04	42.89	95.13	87.22	99.01	10.78
K22	/	238962612	35.84	238904782	35.73	99.67	0.04	42.88	95.98	89.13	98.96	11.64
K23	/	208970944	31.35	208876880	31.24	99.67	0.04	42.85	95.34	87.58	99.07	10.26
K24	/	213852530	32.08	213807920	31.96	99.63	0.04	43.2	94.43	85.87	99.33	10.56
K25	/	213957130	32.09	213860414	31.97	99.63	0.04	43.11	95.48	88.09	99.13	10.4
K26	/	228096608	34.21	228028376	34.07	99.59	0.04	42.97	95.02	86.96	98.76	11.09
K27	/	216316214	32.45	216255088	32.33	99.63	0.04	43.5	94.07	85.26	98.55	10.52
K28	/	206365522	30.95	206304006	30.83	99.6	0.05	42.72	93.9	84.82	99.39	10.33
K29	/	235212702	35.28	235092862	35.13	99.58	0.05	43.3	94.03	85.18	99.21	11.45
K30	/	255194718	38.28	255065976	38.14	99.63	0.05	43.82	94.16	85.57	97.56	11.48
DU1	SRR1577869	364212370	36.79	321799048	32.42	88.12	0.05	43.9	95.75	88.67	99.44	11.03
DU2	SRR1577872	438615536	44.3	387608358	39.07	88.19	0.05	42.2	95.35	87.24	99.62	11.34
DU3	SRR1577868	372196694	37.59	328417112	33.1	88.05	0.05	42.51	95.73	88.48	99.55	11.4
DU4	SRR1577876	350221012	35.37	327073914	32.95	93.16	0.03	42.5	97.34	91.73	99.49	11.5
DU5	SRR1577873	354575920	35.81	328850654	33.14	92.54	0.03	43.01	96.59	90.63	99.47	11.49
DU6	SRR7738073	229294968	34.39	229294946	34.31	99.77	0.02	42.31	95.26	89.7	99.69	11.63
DU7	SRR1577878	351387088	35.49	327772300	33.03	93.07	0.03	42.09	97.1	91.38	99.5	11.48
DU8	SRR1577880	379637548	38.34	342163286	34.41	89.75	0.04	44.26	95.89	88.48	99.43	11.53
DU9	SRR1577866	396303338	40.03	355133962	35.71	89.2	0.05	45.11	95.65	88.02	99.16	11.82
DU10	SRR5086718	351032662	35.1	343475608	34.31	97.75	0.03	41.7	97.52	91.88	99.18	12.29
DU11	SRR1577877	362543904	36.62	339300696	34.16	93.28	0.03	42.65	97.26	91.58	99.46	11.91
DU12	SRR5086400	357701420	35.77	347047324	34.64	96.84	0.03	42.47	96.64	89.77	99.01	12.06
DU13	SRR1577879	412216830	41.63	363030932	36.54	87.77	0.05	44.5	95.13	86.69	99.42	11.95
DU14	SRR1577865	379909912	38.37	350907820	35.36	92.14	0.04	42.4	96.89	90.42	99.49	12.18
DU15	SRR5086719	358343818	35.83	348287140	34.78	97.05	0.03	41.94	96.84	90.22	99.41	12.4
DU16	SRR1577875	388804884	39.27	358787668	36.15	92.07	0.04	42.06	96.66	89.97	99.53	12.42
DU17	SRR1577867	424807700	42.91	363119532	36.49	85.04	0.05	44.22	96.28	90.14	99.03	12.42
DU18	SRR1577862	426876988	43.11	379581502	38.25	88.71	0.05	41.71	95.24	87.52	99.56	12.71
DU19	SRR1577870	420706112	42.49	376622738	37.96	89.35	0.04	41.8	95.87	88.47	99.56	12.91
DU20	SRR1577860	432524218	43.68	385003696	38.77	88.75	0.05	42.62	95.67	87.96	99.52	13.24
DU21	SRR5131497	412935690	61.94	403038922	60.34	97.42	0.01	42.12	97.21	92.93	99.54	18.12
DU22	SRR11568205	672982264	67.56	623093222	62.43	92.4	0.03	41.25	97.06	91.16	97.64	21.98
DU23	SRR7772143	900607410	90.06	889112860	88.72	98.51	0.03	42.29	94.21	88.49	99.48	29.13
DU24	SRR9599772	900607410	90.06	889114656	88.72	98.51	0.03	42.29	94.21	88.49	99.48	29.13
DU25	SRR7772140	933827336	93.38	922882092	92.16	98.69	0.03	41.6	94.68	89.28	99.34	30.45
DU26	SRR11568207	951413874	96.09	882691912	88.96	92.58	0.03	41.71	97.21	91.99	97.54	30.97
DU27	SRR9599771	933827336	93.38	922883376	92.16	98.69	0.03	41.6	94.68	89.28	99.34	30.45
DU28	SRR11568209	972833178	98.26	909412974	91.68	93.3	0.03	41.69	97.74	93.38	98.08	32.45
DU29	SRR11568208	1009483306	101.96	928860674	93.6	91.8	0.03	41.26	96.93	90.76	98.48	32.95
DU30	SRR11568206	1020959686	103.12	940385460	94.78	91.91	0.03	41.45	97.24	91.87	97.94	33.37
LR1	ERR173182	192212332	17.56	192212332	17.56	99.99	0.02	43.54	98.91	93.42	99.93	5.12
LR2	ERR173183	152929624	14.48	152923714	14.48	99.99	0.03	39.23	98.06	90.8	99.94	5.46
LR3	ERR173184	156902948	14.87	156897182	14.86	99.99	0.03	40.01	98.15	91.12	99.94	5.68
LR4	ERR173180	198464386	18.34	198463904	18.34	99.99	0.03	39.02	97.66	88.89	99.94	6.94
LR5	ERR173181	286479778	27.01	286479772	27.01	99.98	0.02	41.44	98.88	92.89	99.94	7.74
LR6	SRR5229971	282915052	28.57	266325938	26.89	94.11	0.03	40.79	97.44	92.23	99.88	10.29
LR7	SRR1581040	322384718	32.24	307595498	30.7	95.23	0.04	44.15	94.99	87.17	99.15	9.37
LR8	SRR5229973	300522630	30.35	282595262	28.53	94.01	0.03	41.1	97.1	91.41	99.89	10.7
LR9	SRR5229974	303841548	30.69	283905264	28.67	93.42	0.03	41.26	96.8	90.24	99.87	10.9
LR10	SRR1581043	326204388	32.62	309576654	30.86	94.6	0.04	41.1	94.35	86.26	99.63	10.22
LR11	SRR1581027	323931824	32.39	307803370	30.68	94.7	0.04	41.19	94.53	86.41	99.65	10.26
LR12	SRR5229972	320239334	32.34	297540860	30.05	92.89	0.03	40.37	96.74	90.12	99.9	11.47
LR13	SRR5229970	317214064	32.04	297306428	30.02	93.7	0.03	40.17	96.78	90.21	99.9	11.44
LR14	SRR1581044	332203902	33.22	317383208	31.63	95.23	0.04	41.33	94.84	87.34	99.62	10.61
LR15	SRR1581026	335544768	33.55	320410046	31.93	95.16	0.04	41.43	94.5	86.92	99.64	10.6
LR16	SRR1581024	345708096	34.57	329735562	32.86	95.06	0.04	41.4	94.52	86.84	99.66	11.07
LR17	SRR1581025	355525994	35.55	338222406	33.71	94.83	0.04	41.11	94.21	86.25	99.66	11.16
LR18	SRR4341323;SRR6252603	242734726	36.65	236733364	35.57	97.04	0.03	43.49	98.08	94.39	99.63	12.05
LR19	SRR4341269;SRR6252607	250025428	37.75	242777878	36.45	96.55	0.03	42.87	98.06	94.32	99.63	12.13
LR20	SRR4341279;SRR6252321	254261164	38.39	249648412	37.54	97.78	0.03	43.63	98.08	94.35	99.64	12.8
LR21	SRR4341290;SRR6252600	280448042	42.35	272468390	40.91	96.62	0.03	43.18	98.03	94.24	99.6	13.56
LR22	SRR4341334;SRR6252604	290530918	43.87	281450734	42.25	96.31	0.03	43.12	98.05	94.3	99.63	13.84
LR23	SRR4341272;SRR6261378	1113707590	101.3	974075044	88.12	88.12	0.07	40.37	92.76	81.97	98.44	31.22
LR24	SRR4341268;SRR6252253	523878580	62.86	492534048	60.31	92.05	0.06	40.8	92.74	83.79	98.64	33.41
LR25	SRR4341267;SRR6251675	535466750	64.98	505461776	62.55	92.01	0.06	40.78	92.77	83.82	98.64	35.56
LR26	SRR4341337;SRR6252605	841969280	111.03	785496458	104.52	94.41	0.05	40.96	92.81	84.2	98.99	36.36
LR27	SRR4341301;SRR6252601	552797240	67.17	520217048	64.62	91.87	0.06	40.73	92.76	83.86	98.57	37.06
LR28	SRR8270381	1080193796	108.02	1054317192	105.26	97.44	0.03	40.75	97.38	91.87	99.54	37.04
LR29	SRR4341312;SRR6252602	869295230	121.55	802494230	113.66	93.82	0.05	40.89	92	83.41	98.63	39.31
LR30	SRR4341270;SRR6252608	641146604	77.9	600881274	74.95	91.53	0.06	40.83	92.5	83.54	98.34	43.4
YR1	ERR4336886	771722686	116.53	755397338	113.65	97.53	0.03	42.1	97.34	92.58	99.67	34.67
YR2	ERR4336890	607569022	91.74	591644080	88.89	96.89	0.03	42.44	96.41	90.61	99.61	27.81
YR3	ERR4336903	566051628	85.47	554998430	83.44	97.62	0.03	42.52	96.85	91.53	99.65	25.91
YR4	ERR4336883	570176918	86.1	556659052	83.69	97.2	0.03	42.59	96.81	91.45	99.63	25.82
YR5	ERR4336891	552695918	83.46	541199320	81.32	97.44	0.03	42.58	96.7	91.14	99.61	25.66
YR6	ERR4336902	521990572	78.82	510205970	76.66	97.26	0.03	42.43	96.71	91.21	99.61	24.41
YR7	ERR4336885	520421130	78.58	509285570	76.56	97.43	0.03	42.51	96.97	91.78	99.64	23.99
YR8	SRR9599745	560519068	70.06	560437450	69.82	99.65	0.03	42.54	95.43	90.89	99.41	23.79
YR9	ERR4336904	506407706	76.47	494273832	74.24	97.08	0.03	42.59	96.45	90.67	99.62	23.52
YR10	ERR4336879	500345096	75.55	488808954	73.48	97.26	0.03	42.5	96.72	91.21	99.63	23.3
YR11	ERR4336895	513644316	77.56	501380680	75.32	97.12	0.03	42.23	96.29	90.34	98.41	23.04
YR12	ERR4336897	515956954	77.91	503464888	75.68	97.14	0.03	42.47	96.72	91.22	99.63	23.03
YR13	SRR9599751	523018568	65.38	522952026	65.17	99.68	0.03	42.25	95.45	90.89	99.43	22.46
YR14	ERR4336896	473841740	71.55	463707734	69.71	97.43	0.03	42.54	96.66	91.08	99.61	22.1
YR15	ERR4336882	468604614	70.76	458876738	69	97.52	0.03	42.53	97.05	91.94	99.63	21.38
YR16	ERR4336881	467639126	70.61	457056218	68.7	97.29	0.03	42.57	96.69	91.16	99.63	21.3
YR17	ERR4336880	465229624	70.25	454594906	68.34	97.28	0.03	42.49	96.92	91.63	99.64	21.23
YR18	SRR9599753	494649462	61.83	494439678	61.61	99.64	0.03	42.56	93.23	87.02	99.01	20.46
YR19	SRR9599723	488949954	61.12	488695068	60.91	99.65	0.03	42.12	92.64	85.95	99.41	20.26
YR20	SRR7903782	527078824	79.06	518359962	77.55	98.09	0.01	36.24	97.47	93.62	99.39	21.01
YR21	SRR9599742	482293776	60.29	482055864	60.05	99.61	0.03	42.74	93.04	86.69	99.36	7.22
YR22	SRR9599758	484354632	60.54	483977132	60.3	99.6	0.03	42.45	92.66	85.98	99.32	19.86
YR23	SRR9599750	480181076	60.02	479840404	59.81	99.64	0.03	42.28	92.91	86.47	99.33	19.97
YR24	SRR7903783	503245868	75.49	487528718	72.93	96.61	0.02	36.03	96.33	90.98	99.34	20.13
YR25	SRR9599734	476048620	59.51	475974202	59.33	99.71	0.03	41.88	92.89	86.26	99.44	19.72
YR26	ERR4336911	446697740	67.45	436745476	65.72	97.43	0.03	42.54	96.85	91.49	99.66	19.98
YR27	ERR4336889	437538060	66.07	424565916	63.84	96.63	0.03	42.58	96.22	90.24	99.5	19.75
YR28	SRR9599765	466757564	58.34	466673390	58.12	99.61	0.03	42.63	92.87	86.26	99.36	0.99
YR29	ERR4336927	415202538	62.7	405167466	60.97	97.24	0.03	42.01	96.29	90.3	99.65	19.45
YR30	SRR9599729	447504854	55.94	447495112	55.77	99.7	0.03	42.01	92.72	85.72	99.25	18.45
