# Supplementary material for: Whole-genome resequencing reveals the genetic diversity, population structure and selection signatures in Chinese indigenous Kele pigs
Source: Front Vet Sci. 2025 Oct 29;12:1655561. doi: 10.3389/fvets.2025.1655561 (PMC12605136; doi:10.3389/fvets.2025.1655561)
Supplement: Supplementary file 1 [file Data_Sheet_1.ZIP › Supplementary Material/Table S10.xls]

## Sheet: Sheet1
Table S10. KEGG analysis of the candidate genes
ID	Description	p value	Count	Gene ID
ssc04935	Growth hormone synthesis, secretion and action	0.00825965	4	JAK2/SOCS1/ITPR2/GHR
ssc04151	PI3K-Akt signaling pathway	0.00926176	7	JAK2/ANGPT1/PPP2R5D/KIT/KDR/GHR/FGF10
ssc04010	MAPK signaling pathway	0.014042	6	ANGPT1/SRF/MAX/KIT/KDR/FGF10
ssc04015	Rap1 signaling pathway	0.0144363	5	ANGPT1/VDR/KIT/KDR/FGF10
ssc04120	Ubiquitin mediated proteolysis	0.0162366	4	SOCS1/CUL7/SMURF2/ERCC8
ssc00030	Pentose phosphate pathway	0.0174023	2	NTRK3/TKTL2
ssc03083	Polycomb repressive complex	0.0179689	3	MAX/CBX8/CBX2
ssc03010	Ribosome	0.0181795	4	RPL10L/RPL8/MRPL2/MRPS16
ssc04928	Parathyroid hormone synthesis, secretion and action	0.0410217	3	ITPR2/VDR/PDE4D
ssc05167	Kaposi sarcoma-associated herpesvirus infection	0.0435334	4	JAK2/ITPR2/CD200R1/CD200R1L
