# Supplementary material for: Whole-genome resequencing reveals the genetic diversity, population structure and selection signatures in Chinese indigenous Kele pigs
Source: Front Vet Sci. 2025 Oct 29;12:1655561. doi: 10.3389/fvets.2025.1655561 (PMC12605136; doi:10.3389/fvets.2025.1655561)
Supplement: Supplementary file 1 [file Data_Sheet_1.ZIP › Supplementary Material/Table S2.xls]

## Sheet: Sheet1
Table S2. The information of the selected region in KLPs vs. DUPs comparison
Chr	Start	End	Fst	π ratio
1	78970001	79070000	0.537603	1.17695
1	176530001	176630000	0.527885	1.4663
1	176540001	176640000	0.528667	1.44571
1	193430001	193530000	0.544001	1.09996
1	193440001	193540000	0.543538	1.15516
1	197540001	197640000	0.530361	1.28935
1	216920001	217020000	0.553792	1.18771
1	217430001	217530000	0.551641	1.20517
1	217440001	217540000	0.54442	1.13594
1	225180001	225280000	0.529103	1.13425
1	225200001	225300000	0.543943	1.09396
1	230000001	230100000	0.542071	1.08779
1	230010001	230110000	0.528269	1.16607
1	230020001	230120000	0.54478	1.24642
1	230030001	230130000	0.543395	1.28528
1	230040001	230140000	0.539096	1.28156
1	230050001	230150000	0.549243	1.18913
2	124190001	124290000	0.644505	1.36773
2	124200001	124300000	0.646494	1.83685
2	124210001	124310000	0.660233	1.85738
2	124220001	124320000	0.663788	1.90873
2	124230001	124330000	0.64774	2.23205
2	124240001	124340000	0.630687	2.58302
2	124250001	124350000	0.618224	2.75275
2	124260001	124360000	0.610729	2.76167
2	124270001	124370000	0.614836	2.67962
2	124280001	124380000	0.578686	3.07724
2	124290001	124390000	0.543439	3.28794
2	124670001	124770000	0.538041	1.90588
2	124680001	124780000	0.53181	1.89232
3	61530001	61630000	0.538279	1.10202
3	61540001	61640000	0.529989	1.13649
5	30920001	31020000	0.561313	1.12258
5	30930001	31030000	0.556563	1.35471
5	30940001	31040000	0.540933	1.70104
5	30950001	31050000	0.552973	1.73063
5	30960001	31060000	0.55689	1.90166
5	30970001	31070000	0.574311	1.72451
5	30980001	31080000	0.595132	1.69961
5	30990001	31090000	0.594943	1.73575
5	31000001	31100000	0.577695	1.59958
5	31010001	31110000	0.57394	1.59274
5	31020001	31120000	0.562601	1.5666
5	31030001	31130000	0.563261	1.45082
5	31040001	31140000	0.566027	1.23886
5	31050001	31150000	0.559747	1.27346
5	31060001	31160000	0.566932	1.19266
5	31070001	31170000	0.547216	1.11056
5	33500001	33600000	0.667072	1.08583
5	33710001	33810000	0.666544	1.2273
5	33720001	33820000	0.660091	1.30314
5	33730001	33830000	0.654089	1.39768
5	33740001	33840000	0.628007	1.6019
5	33750001	33850000	0.597557	1.81001
5	33760001	33860000	0.57029	1.88797
5	33770001	33870000	0.557102	1.90987
5	33780001	33880000	0.546451	1.84155
5	33800001	33900000	0.539679	1.30887
5	46220001	46320000	0.595277	1.11298
5	46230001	46330000	0.590588	1.11994
5	46250001	46350000	0.579071	1.10316
5	46260001	46360000	0.575378	1.07827
5	46270001	46370000	0.571897	1.10354
5	46280001	46380000	0.528637	1.25525
5	49370001	49470000	0.576287	1.25653
5	49380001	49480000	0.539357	1.69098
5	49400001	49500000	0.580372	2.26921
5	49410001	49510000	0.622258	2.3556
5	49420001	49520000	0.63859	2.30438
5	49430001	49530000	0.651486	2.17685
5	49440001	49540000	0.696664	1.72713
5	49450001	49550000	0.744718	1.27466
5	49460001	49560000	0.763409	1.14169
5	49470001	49570000	0.767694	1.13647
5	49480001	49580000	0.772667	1.15217
5	49490001	49590000	0.770747	1.19966
5	49500001	49600000	0.774437	1.17925
5	49510001	49610000	0.764203	1.24856
5	49520001	49620000	0.759133	1.18515
5	49530001	49630000	0.760965	1.1634
5	49540001	49640000	0.747323	1.14079
5	49550001	49650000	0.701484	1.20554
5	49560001	49660000	0.671912	1.24195
5	49570001	49670000	0.653107	1.23465
5	49580001	49680000	0.632282	1.09989
5	49590001	49690000	0.629935	1.10971
5	49600001	49700000	0.606563	1.084
5	49650001	49750000	0.605317	1.08046
5	53000001	53100000	0.565711	1.11295
5	56510001	56610000	0.643299	1.09165
7	121840001	121940000	0.775153	7.41175
8	36530001	36630000	0.546996	1.07893
8	36540001	36640000	0.54572	1.1945
8	36550001	36650000	0.532123	1.21363
8	36560001	36660000	0.529015	1.41828
8	36570001	36670000	0.5327	1.5227
8	39990001	40090000	0.54065	1.1068
8	41740001	41840000	0.536452	1.17437
8	41750001	41850000	0.566182	1.08839
8	46760001	46860000	0.676594	1.15784
8	46770001	46870000	0.690889	1.26564
8	46780001	46880000	0.707558	1.50364
8	46790001	46890000	0.717775	1.66305
8	46800001	46900000	0.685579	1.3513
8	47220001	47320000	0.719592	1.07965
8	47230001	47330000	0.717537	1.14802
8	47240001	47340000	0.717324	1.19228
8	47250001	47350000	0.713544	1.22503
8	47260001	47360000	0.700088	1.25302
8	47270001	47370000	0.67865	1.30611
8	47280001	47380000	0.677341	1.30272
8	47290001	47390000	0.676051	1.35636
8	47300001	47400000	0.669258	1.37021
8	47310001	47410000	0.630899	1.48931
8	47320001	47420000	0.576523	1.73866
8	48500001	48600000	0.533983	1.35732
8	48510001	48610000	0.552119	1.33524
8	48520001	48620000	0.591703	1.34251
8	48530001	48630000	0.59371	1.34158
8	48540001	48640000	0.606144	1.3595
8	48550001	48650000	0.62747	1.35692
8	48560001	48660000	0.641377	1.39895
8	48570001	48670000	0.643343	1.34422
8	48580001	48680000	0.637365	1.28368
8	48590001	48690000	0.650534	1.21119
8	48600001	48700000	0.659671	1.27894
8	48610001	48710000	0.659617	1.41378
8	48620001	48720000	0.64978	1.40482
8	48630001	48730000	0.632377	1.41091
8	48640001	48740000	0.609595	1.36963
8	48650001	48750000	0.589107	1.23315
8	48880001	48980000	0.530941	2.83086
8	48890001	48990000	0.558873	3.10299
8	48900001	49000000	0.572655	2.65001
8	48910001	49010000	0.580982	2.3815
8	48920001	49020000	0.584419	2.10849
8	48930001	49030000	0.581406	1.92614
8	48940001	49040000	0.576234	1.7463
8	48950001	49050000	0.565846	1.53741
8	48960001	49060000	0.550071	1.36162
8	48970001	49070000	0.541627	1.12427
8	49180001	49280000	0.532848	1.28134
8	49190001	49290000	0.538648	1.22998
8	49200001	49300000	0.539067	1.0994
8	49210001	49310000	0.554294	1.14141
8	49220001	49320000	0.560087	1.17439
8	49230001	49330000	0.578086	1.33068
8	49240001	49340000	0.573867	1.27632
8	49250001	49350000	0.578469	1.29716
8	49260001	49360000	0.573819	1.28076
8	49270001	49370000	0.574133	1.32568
8	49280001	49380000	0.567428	1.29669
8	49290001	49390000	0.561327	1.31298
8	49300001	49400000	0.556124	1.34323
8	49310001	49410000	0.558137	1.34909
8	49320001	49420000	0.555647	1.36364
8	49330001	49430000	0.5415	1.24075
8	49340001	49440000	0.569969	1.48505
8	49350001	49450000	0.584533	1.51854
8	49360001	49460000	0.602403	1.53957
8	49370001	49470000	0.592105	1.49437
8	49380001	49480000	0.584474	1.457
8	49390001	49490000	0.568798	1.49528
8	49400001	49500000	0.54764	1.51374
8	49410001	49510000	0.534014	1.46933
8	49720001	49820000	0.586325	1.10808
8	49730001	49830000	0.616677	1.12336
8	49740001	49840000	0.641661	1.1116
8	49750001	49850000	0.640714	1.15471
8	49760001	49860000	0.633732	1.23671
8	49770001	49870000	0.639165	1.25015
8	49780001	49880000	0.647577	1.25198
8	49790001	49890000	0.656872	1.23851
8	49800001	49900000	0.656631	1.27967
8	49810001	49910000	0.649237	1.26009
8	49820001	49920000	0.647054	1.31382
8	49830001	49930000	0.65702	1.39913
8	49840001	49940000	0.667662	1.49022
8	49850001	49950000	0.67522	1.47859
8	49860001	49960000	0.709775	1.43203
8	49870001	49970000	0.695516	1.3138
8	49880001	49980000	0.668465	1.24887
8	50990001	51090000	0.678914	1.19706
8	51000001	51100000	0.681042	1.21904
8	51010001	51110000	0.669874	1.14618
8	51020001	51120000	0.676663	1.17842
8	51030001	51130000	0.669739	1.14919
8	51040001	51140000	0.664061	1.09658
8	51370001	51470000	0.644326	1.09339
8	51380001	51480000	0.64978	1.17678
8	51390001	51490000	0.648967	1.13965
8	51400001	51500000	0.64881	1.14965
8	51410001	51510000	0.649777	1.15661
8	51420001	51520000	0.656789	1.16007
8	51430001	51530000	0.650461	1.12237
8	51440001	51540000	0.67064	1.22619
8	51450001	51550000	0.677293	1.26359
8	51460001	51560000	0.675798	1.26414
8	51470001	51570000	0.662385	1.25
8	51480001	51580000	0.636441	1.22169
8	51490001	51590000	0.643597	1.28231
8	51500001	51600000	0.647978	1.29456
8	51510001	51610000	0.652217	1.31048
8	51520001	51620000	0.641291	1.22003
8	51530001	51630000	0.638654	1.20468
8	51540001	51640000	0.622711	1.13203
8	52210001	52310000	0.546018	1.3264
8	52220001	52320000	0.601579	1.40423
8	52230001	52330000	0.606582	1.48696
8	52240001	52340000	0.630707	1.59204
8	52250001	52350000	0.652549	1.62165
8	52260001	52360000	0.67056	1.74488
8	52270001	52370000	0.678957	1.86823
8	52280001	52380000	0.686783	1.90918
8	52290001	52390000	0.694105	1.97599
8	52300001	52400000	0.70428	2.03488
8	52310001	52410000	0.718052	1.97492
8	52320001	52420000	0.718436	2.03611
8	52330001	52430000	0.699444	1.80796
8	52340001	52440000	0.693904	1.80811
8	52350001	52450000	0.69324	1.83181
8	52360001	52460000	0.687817	1.82103
8	52370001	52470000	0.686768	1.81073
8	52380001	52480000	0.683119	1.78455
8	52390001	52490000	0.684352	1.83606
8	52400001	52500000	0.682951	1.84642
8	52410001	52510000	0.681466	1.89134
8	52420001	52520000	0.680927	1.88007
8	52430001	52530000	0.701213	2.12253
8	52440001	52540000	0.707118	2.09132
8	52450001	52550000	0.703334	1.9903
8	52460001	52560000	0.708521	2.01291
8	52470001	52570000	0.705897	2.071
8	52480001	52580000	0.699015	1.99922
8	52490001	52590000	0.697899	1.99203
8	52500001	52600000	0.694916	1.93839
8	52510001	52610000	0.68606	1.86395
8	52520001	52620000	0.680584	1.85561
8	52530001	52630000	0.681497	1.99215
8	52540001	52640000	0.677231	1.99784
8	52550001	52650000	0.674784	2.03632
8	52560001	52660000	0.668743	2.0959
8	52570001	52670000	0.661497	1.93152
8	52580001	52680000	0.671371	2.00885
8	52590001	52690000	0.654938	1.8482
8	52600001	52700000	0.651023	1.84757
8	52610001	52710000	0.648474	1.58963
8	52620001	52720000	0.651613	1.60278
8	52630001	52730000	0.649064	1.47064
8	52640001	52740000	0.63879	1.43751
8	52650001	52750000	0.632396	1.41603
8	52660001	52760000	0.635687	1.3734
8	52670001	52770000	0.629107	1.34316
8	52680001	52780000	0.613146	1.2823
8	52690001	52790000	0.600812	1.20941
8	57380001	57480000	0.66321	1.18906
8	57390001	57490000	0.685905	1.4789
8	57400001	57500000	0.684384	1.5147
8	57410001	57510000	0.676564	1.44416
8	57420001	57520000	0.669883	1.39751
8	57430001	57530000	0.667187	1.34512
8	57440001	57540000	0.668797	1.38336
8	57450001	57550000	0.644447	1.43595
8	57460001	57560000	0.648461	1.44451
8	57470001	57570000	0.646625	1.41073
8	57480001	57580000	0.642234	1.38501
8	57490001	57590000	0.637013	1.32067
8	57500001	57600000	0.627735	1.3055
8	57510001	57610000	0.6277	1.29406
8	57520001	57620000	0.62286	1.25976
8	57530001	57630000	0.604792	1.17177
8	57540001	57640000	0.584052	1.08185
8	91190001	91290000	0.536286	1.08363
16	36150001	36250000	0.573588	1.12492
16	43480001	43580000	0.579918	1.11079
16	44040001	44140000	0.533309	1.65545
