# Supplementary material for: Whole-genome resequencing reveals the genetic diversity, population structure and selection signatures in Chinese indigenous Kele pigs
Source: Front Vet Sci. 2025 Oct 29;12:1655561. doi: 10.3389/fvets.2025.1655561 (PMC12605136; doi:10.3389/fvets.2025.1655561)
Supplement: Supplementary file 1 [file Data_Sheet_1.ZIP › Supplementary Material/Table S3.xls]

## Sheet: Sheet1
Table S3. The information of the selected region in KLPs vs. LRPs comparison
Chr	Start	End	Fst	π ratio
1	198060001	198160000	0.498543	1.02287
1	209090001	209190000	0.647946	1.04474
1	209100001	209200000	0.650076	1.05173
1	209110001	209210000	0.6502	1.07653
1	209120001	209220000	0.655263	1.04166
1	209130001	209230000	0.655213	1.056
1	209140001	209240000	0.650597	1.11045
1	209150001	209250000	0.63754	1.20787
1	209160001	209260000	0.607069	1.35109
1	209170001	209270000	0.596609	1.31935
1	209180001	209280000	0.599385	1.16744
1	209190001	209290000	0.600128	1.1574
1	209200001	209300000	0.601471	1.13206
1	209210001	209310000	0.61236	1.05712
1	209270001	209370000	0.576811	1.10109
1	209280001	209380000	0.593563	1.02371
1	219100001	219200000	0.504434	1.21691
1	219110001	219210000	0.532143	1.1528
1	226830001	226930000	0.518093	1.02013
1	226840001	226940000	0.497452	1.12438
1	226850001	226950000	0.499961	1.14812
1	226860001	226960000	0.492144	1.1811
1	226870001	226970000	0.492578	1.17389
1	226880001	226980000	0.485221	1.19975
2	124190001	124290000	0.477209	1.22201
2	124200001	124300000	0.494142	1.49305
2	124210001	124310000	0.520123	1.47774
2	124220001	124320000	0.526175	1.5507
2	124230001	124330000	0.506899	1.69105
2	124240001	124340000	0.490806	1.8084
2	124250001	124350000	0.48291	1.8857
2	124260001	124360000	0.48453	1.97103
2	124270001	124370000	0.513812	2.07696
2	124280001	124380000	0.533015	2.44319
2	124290001	124390000	0.506586	2.63724
2	124300001	124400000	0.494415	2.47619
2	124310001	124410000	0.49111	2.19698
2	124350001	124450000	0.474958	1.98823
3	30040001	30140000	0.592679	1.07598
3	30050001	30150000	0.588839	1.08909
3	30060001	30160000	0.591283	1.07724
3	30070001	30170000	0.537331	1.08499
3	30080001	30180000	0.509579	1.29633
3	30090001	30190000	0.503046	1.59242
3	30160001	30260000	0.477593	1.50742
3	30170001	30270000	0.504852	1.39129
3	31800001	31900000	0.487718	2.23101
3	31810001	31910000	0.487523	2.46421
3	31820001	31920000	0.487814	2.97664
3	31830001	31930000	0.484063	3.07973
4	50001	150000	0.515941	1.62703
4	60001	160000	0.519184	1.56118
4	70001	170000	0.523055	1.51472
4	80001	180000	0.516677	1.45141
4	90001	190000	0.520065	1.42861
4	100001	200000	0.513443	1.42546
4	110001	210000	0.511464	1.32759
4	120001	220000	0.47886	1.58567
4	130001	230000	0.471805	1.63697
4	55130001	55230000	0.485619	1.55467
4	55140001	55240000	0.496721	1.38645
4	55150001	55250000	0.51192	1.38427
4	55160001	55260000	0.513527	1.58633
4	55170001	55270000	0.511943	1.59656
4	55180001	55280000	0.509107	1.35812
4	127830001	127930000	0.483323	1.09497
4	127840001	127940000	0.490901	1.10905
4	127850001	127950000	0.472726	1.11282
5	29430001	29530000	0.478949	1.09934
5	30010001	30110000	0.472211	1.11068
5	31560001	31660000	0.474132	1.41703
5	31570001	31670000	0.47165	1.31427
5	33460001	33560000	0.500724	1.01926
5	33470001	33570000	0.521155	1.22184
5	33480001	33580000	0.554351	1.56277
5	33490001	33590000	0.574703	1.63655
5	33500001	33600000	0.584491	1.54492
5	33510001	33610000	0.575707	1.51114
5	33520001	33620000	0.508875	1.21217
5	33530001	33630000	0.484992	1.0824
5	38450001	38550000	0.580315	1.02283
5	42620001	42720000	0.510488	1.17481
5	42630001	42730000	0.478491	1.09485
5	46190001	46290000	0.479237	1.20018
5	46200001	46300000	0.506857	1.21857
5	46210001	46310000	0.509083	1.27961
5	46220001	46320000	0.505614	1.33146
5	46230001	46330000	0.500134	1.33208
5	46240001	46340000	0.497946	1.26791
5	46250001	46350000	0.485262	1.41151
5	46260001	46360000	0.494689	1.36779
5	46270001	46370000	0.492767	1.3725
5	47110001	47210000	0.511022	1.02192
5	49360001	49460000	0.563098	1.09925
5	49370001	49470000	0.530882	1.22747
5	49380001	49480000	0.499401	1.58915
5	49390001	49490000	0.478871	1.89592
5	49400001	49500000	0.482486	2.4257
5	49410001	49510000	0.515289	2.7307
5	49420001	49520000	0.534841	2.77101
5	49430001	49530000	0.545098	2.66255
5	49440001	49540000	0.587686	2.28441
5	49450001	49550000	0.650386	1.79083
5	49460001	49560000	0.676041	1.65427
5	49470001	49570000	0.673014	1.70504
5	49480001	49580000	0.655872	1.82562
5	49490001	49590000	0.643447	1.90902
5	49500001	49600000	0.646911	1.91146
5	49510001	49610000	0.629879	2.01832
5	49520001	49620000	0.627799	1.92321
5	49530001	49630000	0.635217	1.8564
5	49540001	49640000	0.622158	1.77833
5	49550001	49650000	0.552174	1.84839
5	49560001	49660000	0.49342	1.88494
5	49670001	49770000	0.482066	1.69662
5	49680001	49780000	0.483924	1.6327
5	49690001	49790000	0.492822	1.0634
5	51340001	51440000	0.509274	1.0733
5	51350001	51450000	0.492098	1.09637
5	51360001	51460000	0.491986	1.26344
5	51370001	51470000	0.489266	1.23996
5	51400001	51500000	0.478144	1.32588
5	51410001	51510000	0.525402	1.34627
5	51420001	51520000	0.57751	1.18605
5	51430001	51530000	0.608291	1.02582
5	51470001	51570000	0.475815	1.04669
5	56450001	56550000	0.476	1.12368
5	56460001	56560000	0.478483	1.23479
5	56470001	56570000	0.501396	1.31576
5	56480001	56580000	0.528149	1.42096
5	56490001	56590000	0.53993	1.52144
5	56500001	56600000	0.588192	1.67009
5	56510001	56610000	0.573931	1.85212
5	56520001	56620000	0.594986	1.70785
5	56530001	56630000	0.591785	1.2827
5	93800001	93900000	0.494913	1.07295
5	93810001	93910000	0.517372	1.08111
5	93820001	93920000	0.490773	1.08702
6	137570001	137670000	0.633113	1.08785
6	137580001	137680000	0.620815	1.02846
6	137590001	137690000	0.564808	1.07626
6	137600001	137700000	0.550036	1.03078
6	138150001	138250000	0.612753	1.09239
6	138160001	138260000	0.614247	1.06572
6	138170001	138270000	0.612987	1.07345
6	140750001	140850000	0.485797	1.03633
7	38020001	38120000	0.47585	1.17784
7	38030001	38130000	0.506115	1.31453
7	38040001	38140000	0.521689	1.16421
7	38050001	38150000	0.55848	1.1597
7	38060001	38160000	0.617134	1.23451
7	38070001	38170000	0.653077	1.29663
7	38080001	38180000	0.657261	1.25743
7	38090001	38190000	0.655738	1.4174
7	38100001	38200000	0.650002	1.03347
7	89100001	89200000	0.492808	1.18935
7	89110001	89210000	0.500453	1.29023
7	89120001	89220000	0.503479	1.35487
7	89130001	89230000	0.490826	1.3635
7	89140001	89240000	0.475828	1.45892
7	89150001	89250000	0.47443	1.65364
7	90170001	90270000	0.479255	1.1597
7	90180001	90280000	0.499369	1.17314
7	90190001	90290000	0.532918	1.26316
7	90200001	90300000	0.547844	1.35619
7	90210001	90310000	0.551736	1.35313
7	90220001	90320000	0.55217	1.38138
7	90230001	90330000	0.549099	1.39476
7	90240001	90340000	0.54854	1.38791
7	90250001	90350000	0.543851	1.40988
7	90260001	90360000	0.543542	1.41635
7	90270001	90370000	0.538732	1.41398
7	90280001	90380000	0.540602	1.40152
7	90290001	90390000	0.531457	1.44331
7	90300001	90400000	0.534178	1.4142
7	90310001	90410000	0.531323	1.33304
7	90320001	90420000	0.533025	1.22451
7	90330001	90430000	0.54437	1.12813
7	90340001	90440000	0.541154	1.03137
7	90930001	91030000	0.48119	1.44315
7	90940001	91040000	0.489186	1.46469
7	90950001	91050000	0.49119	1.46948
7	90960001	91060000	0.49581	1.50872
7	90970001	91070000	0.500633	1.584
7	90980001	91080000	0.507165	1.67324
7	90990001	91090000	0.510159	1.70109
7	91000001	91100000	0.509995	1.68703
7	91010001	91110000	0.50541	1.64973
7	91020001	91120000	0.507641	1.61645
7	91030001	91130000	0.516195	1.68659
7	91040001	91140000	0.529493	1.79885
7	91050001	91150000	0.508425	1.64412
7	91060001	91160000	0.475661	1.49875
7	95130001	95230000	0.477954	1.20531
7	95140001	95240000	0.493389	1.10551
7	95150001	95250000	0.494203	1.11242
7	95160001	95260000	0.482643	1.20439
7	95190001	95290000	0.49799	1.09151
8	39920001	40020000	0.473286	1.04528
8	41400001	41500000	0.498866	1.14728
8	41740001	41840000	0.526028	1.17185
8	41750001	41850000	0.539617	1.15492
8	41760001	41860000	0.550932	1.02752
8	42880001	42980000	0.506355	1.12735
8	42890001	42990000	0.556742	1.07032
8	45310001	45410000	0.47156	1.03139
8	53510001	53610000	0.491391	1.03827
8	55210001	55310000	0.493932	2.90176
8	55220001	55320000	0.50916	3.01896
8	55230001	55330000	0.514735	3.15292
8	55240001	55340000	0.50074	2.41446
8	55250001	55350000	0.507892	1.96431
8	55260001	55360000	0.514427	1.54957
8	55270001	55370000	0.517959	1.26962
8	55280001	55380000	0.516595	1.06213
8	59430001	59530000	0.596332	1.05259
8	59440001	59540000	0.604695	1.04565
8	67460001	67560000	0.47512	2.0279
8	67470001	67570000	0.490167	2.97349
8	67480001	67580000	0.491211	3.36352
8	67490001	67590000	0.494191	2.91376
8	67500001	67600000	0.495626	2.49665
8	67510001	67610000	0.476248	2.10389
10	50020001	50120000	0.587568	1.02718
10	50030001	50130000	0.562748	1.05699
10	50040001	50140000	0.511928	1.11829
10	50050001	50150000	0.477806	1.16501
14	76000001	76100000	0.716352	1.07046
14	76010001	76110000	0.680949	1.14665
14	76020001	76120000	0.634931	1.21359
14	76030001	76130000	0.58141	1.32912
14	76040001	76140000	0.559357	1.35064
14	76050001	76150000	0.552743	1.40601
14	76060001	76160000	0.550955	1.30818
14	76070001	76170000	0.508486	1.4321
14	76880001	76980000	0.782879	1.17317
14	76890001	76990000	0.782901	1.31928
14	76900001	77000000	0.771056	1.2887
14	76910001	77010000	0.785892	1.17174
14	76920001	77020000	0.762851	1.04292
14	76970001	77070000	0.72711	1.17653
14	76980001	77080000	0.719093	1.37654
14	76990001	77090000	0.717921	1.47904
14	77000001	77100000	0.717763	1.54385
14	77010001	77110000	0.708131	1.63905
14	77020001	77120000	0.708251	1.77643
14	77030001	77130000	0.702867	1.90538
14	77040001	77140000	0.69367	2.07817
14	77050001	77150000	0.680912	2.41254
14	77060001	77160000	0.670621	2.47889
14	77070001	77170000	0.66499	2.42283
14	77080001	77180000	0.638283	2.37304
14	77090001	77190000	0.614996	2.34503
14	77100001	77200000	0.588363	2.40657
14	77110001	77210000	0.615067	2.18992
14	77120001	77220000	0.626333	2.14179
14	77130001	77230000	0.630573	1.91419
14	77140001	77240000	0.637726	1.71011
14	77150001	77250000	0.628234	1.57849
14	77160001	77260000	0.630279	1.41235
14	77170001	77270000	0.631288	1.30019
14	77180001	77280000	0.669966	1.08423
16	26430001	26530000	0.475645	1.98276
16	26440001	26540000	0.480044	1.72329
16	27340001	27440000	0.493535	1.12603
16	27350001	27450000	0.510834	1.12687
16	27360001	27460000	0.504856	1.09819
16	27370001	27470000	0.52572	1.31305
16	27380001	27480000	0.516214	1.33337
16	27390001	27490000	0.486964	1.24356
16	27400001	27500000	0.492607	1.16916
16	27410001	27510000	0.49015	1.05938
16	27440001	27540000	0.473628	1.0672
16	27710001	27810000	0.487265	1.1183
16	27720001	27820000	0.479371	1.15141
16	27730001	27830000	0.481802	1.18284
16	27740001	27840000	0.47837	1.16916
16	27750001	27850000	0.475079	1.13587
16	27760001	27860000	0.489999	1.14733
16	27770001	27870000	0.533313	1.26845
16	27780001	27880000	0.567668	1.3651
16	27790001	27890000	0.603027	1.14184
16	28660001	28760000	0.566235	1.13416
16	28670001	28770000	0.594032	1.24184
16	28680001	28780000	0.605297	1.53786
16	28690001	28790000	0.570854	1.71418
16	28700001	28800000	0.503781	1.76205
16	28710001	28810000	0.535677	1.90468
16	28720001	28820000	0.540004	1.89942
16	28730001	28830000	0.495789	1.75189
16	36080001	36180000	0.494139	1.09131
16	36090001	36190000	0.502802	1.25168
16	36100001	36200000	0.496139	1.40478
16	36110001	36210000	0.487466	1.35876
16	36120001	36220000	0.476129	1.39633
16	36140001	36240000	0.471842	1.36181
16	36150001	36250000	0.47713	1.38698
16	36160001	36260000	0.472083	1.29918
16	37410001	37510000	0.481745	1.19825
16	37420001	37520000	0.483089	1.11754
16	39780001	39880000	0.4844	1.20054
16	39790001	39890000	0.487765	1.23951
16	39800001	39900000	0.478075	1.24936
16	39810001	39910000	0.478171	1.25727
16	39820001	39920000	0.47313	1.2187
16	39920001	40020000	0.474433	1.02804
