# Supplementary material for: Whole-genome resequencing reveals the genetic diversity, population structure and selection signatures in Chinese indigenous Kele pigs
Source: Front Vet Sci. 2025 Oct 29;12:1655561. doi: 10.3389/fvets.2025.1655561 (PMC12605136; doi:10.3389/fvets.2025.1655561)
Supplement: Supplementary file 1 [file Data_Sheet_1.ZIP › Supplementary Material/Table S4.xls]

## Sheet: Sheet1
Table S4. The information of the selected region in KLPs vs. YRPs comparison
Chr	Start	End	Fst	π ratio
1	176490001	176590000	0.526509	1.24758
1	176500001	176600000	0.531304	1.31139
1	176510001	176610000	0.535238	1.34958
1	176520001	176620000	0.534402	1.34407
1	176530001	176630000	0.539551	1.40503
1	176540001	176640000	0.541074	1.37614
1	176550001	176650000	0.534488	1.28039
1	191560001	191660000	0.531729	1.21734
1	191670001	191770000	0.505481	1.12324
1	209200001	209300000	0.493622	1.69084
1	209210001	209310000	0.50499	1.70083
1	209220001	209320000	0.53899	1.5193
1	209230001	209330000	0.561055	1.32692
1	209240001	209340000	0.564869	1.2473
1	209250001	209350000	0.55607	1.2492
1	209260001	209360000	0.547402	1.25372
1	209270001	209370000	0.545682	1.17108
1	209280001	209380000	0.539274	1.16823
1	209290001	209390000	0.540172	1.12044
1	209490001	209590000	0.555119	1.12719
1	209500001	209600000	0.529635	1.18149
1	211780001	211880000	0.491734	1.18781
1	211790001	211890000	0.496788	1.13957
1	211830001	211930000	0.50208	1.14731
1	211970001	212070000	0.490064	1.25239
1	212000001	212100000	0.496819	1.27536
1	212010001	212110000	0.493203	1.26554
1	213470001	213570000	0.501836	1.21668
2	110170001	110270000	0.49148	1.38263
4	50001	150000	0.51247	1.54943
4	60001	160000	0.510803	1.49514
4	70001	170000	0.513874	1.45423
4	80001	180000	0.508367	1.45325
4	90001	190000	0.500126	1.54049
4	100001	200000	0.488018	1.64841
4	29940001	30040000	0.528103	1.15934
4	29950001	30050000	0.539678	1.44203
4	29960001	30060000	0.544087	1.58048
4	29970001	30070000	0.537052	1.70746
4	29980001	30080000	0.516111	1.52528
4	97760001	97860000	0.491335	1.6659
4	97770001	97870000	0.490133	1.65589
4	97780001	97880000	0.492161	1.64843
4	114640001	114740000	0.491112	1.48991
4	114650001	114750000	0.503946	1.41482
5	33670001	33770000	0.508149	1.36889
5	33680001	33780000	0.528755	1.42261
5	33690001	33790000	0.54608	1.28464
5	33700001	33800000	0.55792	1.49109
5	33710001	33810000	0.552602	1.63534
5	33720001	33820000	0.569666	1.76232
5	33730001	33830000	0.577376	1.84415
5	33740001	33840000	0.577992	1.92359
5	33750001	33850000	0.570844	2.00055
5	33760001	33860000	0.559653	1.99291
5	33770001	33870000	0.556073	1.97321
5	33780001	33880000	0.548057	1.86741
5	33790001	33890000	0.52731	1.79873
5	33800001	33900000	0.505169	1.39352
5	33810001	33910000	0.503249	1.21679
5	42550001	42650000	0.49639	1.15933
5	42560001	42660000	0.48826	1.20624
5	42730001	42830000	0.500929	1.30875
5	42740001	42840000	0.567889	1.16358
5	49320001	49420000	0.517028	1.1495
5	49330001	49430000	0.504912	1.13544
5	49340001	49440000	0.513928	1.21301
5	49350001	49450000	0.51001	1.3333
5	49360001	49460000	0.493132	1.46428
5	49410001	49510000	0.497178	2.40578
5	49420001	49520000	0.512835	2.47075
5	49430001	49530000	0.525307	2.41142
5	49440001	49540000	0.559768	2.18252
5	49450001	49550000	0.594558	1.92345
5	49460001	49560000	0.610425	1.868
5	49470001	49570000	0.603758	1.88149
5	49480001	49580000	0.58368	1.91426
5	49490001	49590000	0.572365	1.92061
5	49500001	49600000	0.575538	1.9089
5	49510001	49610000	0.562762	1.95004
5	49520001	49620000	0.563156	1.89483
5	49530001	49630000	0.566661	1.87713
5	49540001	49640000	0.553179	1.80045
5	49550001	49650000	0.501349	1.69157
5	49670001	49770000	0.496091	1.38323
5	49680001	49780000	0.50029	1.29678
5	51240001	51340000	0.527938	1.21651
5	51250001	51350000	0.526223	1.27093
5	53020001	53120000	0.486912	1.86576
5	53030001	53130000	0.519875	1.5162
5	53040001	53140000	0.541752	1.40872
5	53050001	53150000	0.554322	1.32443
5	53060001	53160000	0.566431	1.24798
5	53070001	53170000	0.559069	1.1766
5	53080001	53180000	0.555658	1.1257
5	56480001	56580000	0.551727	1.18199
5	56490001	56590000	0.561453	1.28574
5	56500001	56600000	0.581583	1.63437
5	56510001	56610000	0.55439	1.84325
5	56520001	56620000	0.574338	1.74029
5	56530001	56630000	0.570503	1.41588
5	78200001	78300000	0.600872	1.28035
5	78210001	78310000	0.537323	1.52264
5	93810001	93910000	0.564254	1.40144
5	93820001	93920000	0.542052	1.21985
7	38050001	38150000	0.518855	1.2997
7	38060001	38160000	0.556796	1.48567
7	38070001	38170000	0.575835	1.64062
7	38080001	38180000	0.57951	1.57801
7	38090001	38190000	0.573526	1.80884
7	38100001	38200000	0.555108	1.47878
7	38110001	38210000	0.528705	1.43812
7	38120001	38220000	0.49594	1.36165
7	89110001	89210000	0.520352	1.16735
7	89210001	89310000	0.557119	1.12514
7	89220001	89320000	0.518053	1.12767
7	90000001	90100000	0.488132	1.22048
7	90010001	90110000	0.496625	1.23525
7	90020001	90120000	0.493249	1.26399
7	90030001	90130000	0.49693	1.15342
7	90210001	90310000	0.544585	1.14324
7	90220001	90320000	0.545967	1.18682
7	90230001	90330000	0.543298	1.19787
7	90240001	90340000	0.533448	1.20561
7	90250001	90350000	0.530613	1.19908
7	90260001	90360000	0.527487	1.23623
7	90270001	90370000	0.521309	1.24098
7	90280001	90380000	0.520345	1.24959
7	90290001	90390000	0.510309	1.30741
7	90300001	90400000	0.511773	1.33888
7	90310001	90410000	0.507431	1.33412
7	90320001	90420000	0.502494	1.31402
7	90330001	90430000	0.498015	1.34734
7	90340001	90440000	0.489166	1.36049
7	90350001	90450000	0.489395	1.37049
7	90360001	90460000	0.487788	1.39448
7	90370001	90470000	0.49123	1.4032
7	90380001	90480000	0.491636	1.42294
7	90390001	90490000	0.496777	1.42659
7	90400001	90500000	0.496416	1.44193
7	90410001	90510000	0.494896	1.41777
7	90420001	90520000	0.497778	1.38159
7	90430001	90530000	0.493714	1.37952
7	90440001	90540000	0.496108	1.36919
7	90450001	90550000	0.492355	1.37397
7	90460001	90560000	0.487408	1.35595
7	90920001	91020000	0.496284	1.29272
7	90930001	91030000	0.513388	1.33409
7	90940001	91040000	0.528748	1.36979
7	90950001	91050000	0.53362	1.36019
7	90960001	91060000	0.539579	1.38088
7	90970001	91070000	0.542217	1.45836
7	90980001	91080000	0.544183	1.58638
7	90990001	91090000	0.548077	1.60582
7	91000001	91100000	0.546243	1.60131
7	91010001	91110000	0.543485	1.58742
7	91020001	91120000	0.548855	1.57335
7	91030001	91130000	0.558851	1.61519
7	91040001	91140000	0.568468	1.68575
7	91050001	91150000	0.536314	1.60661
7	91060001	91160000	0.497008	1.48162
8	36550001	36650000	0.556637	1.12554
8	36560001	36660000	0.584416	1.21415
8	36570001	36670000	0.596549	1.26882
8	36580001	36680000	0.559629	1.25295
8	52220001	52320000	0.679515	1.12683
8	52230001	52330000	0.689206	1.14076
8	52240001	52340000	0.711932	1.19527
8	52250001	52350000	0.730022	1.19999
8	52260001	52360000	0.746058	1.27118
8	52270001	52370000	0.755025	1.35004
8	52280001	52380000	0.762657	1.36131
8	52290001	52390000	0.775525	1.32229
8	52300001	52400000	0.781542	1.37326
8	52310001	52410000	0.795922	1.28241
8	52320001	52420000	0.795583	1.32195
8	52330001	52430000	0.769067	1.23802
8	52340001	52440000	0.76298	1.24927
8	52350001	52450000	0.762173	1.26653
8	52360001	52460000	0.755911	1.26284
8	52370001	52470000	0.75506	1.25452
8	52380001	52480000	0.749881	1.2617
8	52390001	52490000	0.75048	1.31651
8	52400001	52500000	0.748386	1.32702
8	52410001	52510000	0.745848	1.37154
8	52420001	52520000	0.744845	1.36566
8	52430001	52530000	0.769841	1.49661
8	52440001	52540000	0.776326	1.45942
8	52450001	52550000	0.771989	1.40539
8	52460001	52560000	0.777752	1.43076
8	52470001	52570000	0.774088	1.48849
8	52480001	52580000	0.767401	1.43562
8	52490001	52590000	0.766208	1.42551
8	52500001	52600000	0.76386	1.38579
8	52510001	52610000	0.758171	1.31587
8	52520001	52620000	0.754234	1.32966
8	52530001	52630000	0.753777	1.45764
8	52540001	52640000	0.74913	1.48266
8	52550001	52650000	0.747079	1.50947
8	52560001	52660000	0.743769	1.5386
8	52570001	52670000	0.738786	1.42177
8	52580001	52680000	0.74743	1.4579
8	52590001	52690000	0.729877	1.37763
8	52600001	52700000	0.727668	1.38149
8	52610001	52710000	0.722667	1.20547
8	52620001	52720000	0.723523	1.19805
8	53490001	53590000	0.498474	1.78827
8	53500001	53600000	0.4938	1.83163
8	53510001	53610000	0.507837	1.81184
8	53520001	53620000	0.502698	1.60302
8	54680001	54780000	0.579332	1.16526
8	55200001	55300000	0.49088	2.23694
8	55210001	55310000	0.530258	2.86437
8	55220001	55320000	0.54414	3.00939
8	55230001	55330000	0.547847	3.13112
8	55240001	55340000	0.531181	2.49252
8	55250001	55350000	0.529501	2.06569
8	55260001	55360000	0.525633	1.67496
8	55270001	55370000	0.520329	1.41011
8	55280001	55380000	0.512295	1.20839
8	57380001	57480000	0.646973	1.28772
8	57390001	57490000	0.666063	1.61021
8	57400001	57500000	0.663565	1.63712
8	57410001	57510000	0.653226	1.57127
8	57420001	57520000	0.64824	1.49933
8	57430001	57530000	0.644133	1.46168
8	57440001	57540000	0.644186	1.51586
8	57450001	57550000	0.621543	1.54318
8	57460001	57560000	0.623697	1.55283
8	57470001	57570000	0.620292	1.50837
8	57480001	57580000	0.612697	1.4893
8	57490001	57590000	0.606659	1.41873
8	57500001	57600000	0.595896	1.39711
8	57510001	57610000	0.597708	1.37051
8	57520001	57620000	0.590344	1.35138
8	57530001	57630000	0.576062	1.22929
8	57540001	57640000	0.553608	1.1319
10	29210001	29310000	0.50034	1.49623
10	29220001	29320000	0.517993	1.70676
10	29230001	29330000	0.51114	1.61058
10	29240001	29340000	0.512876	1.56893
11	64510001	64610000	0.502075	1.32882
11	64520001	64620000	0.503825	1.58672
12	2540001	2640000	0.497033	1.11886
12	2550001	2650000	0.495395	1.15058
12	2560001	2660000	0.488435	1.16744
12	14410001	14510000	0.501445	1.26713
12	14420001	14520000	0.504208	1.28092
12	14430001	14530000	0.488765	1.26865
13	73550001	73650000	0.522357	2.11138
13	73560001	73660000	0.549344	2.84436
13	73570001	73670000	0.574289	3.62617
13	73580001	73680000	0.578614	3.80694
13	73590001	73690000	0.580562	3.81273
13	73600001	73700000	0.540019	2.68674
13	73610001	73710000	0.518193	2.13921
13	73620001	73720000	0.509508	1.83386
13	73630001	73730000	0.486722	1.62767
13	146930001	147030000	0.628609	1.13382
13	146940001	147040000	0.648223	1.30097
13	155450001	155550000	0.490852	1.63952
13	155460001	155560000	0.489888	1.61839
13	155490001	155590000	0.487064	1.30443
14	75300001	75400000	0.512359	1.1779
14	75310001	75410000	0.515297	1.26928
14	75320001	75420000	0.513502	1.14246
14	76020001	76120000	0.714591	1.29685
14	76030001	76130000	0.662699	1.56676
14	76040001	76140000	0.641593	1.557
14	76050001	76150000	0.633954	1.56729
14	76060001	76160000	0.630498	1.40653
14	76070001	76170000	0.580415	1.50626
14	76080001	76180000	0.54117	1.41418
14	76090001	76190000	0.523427	1.34509
14	76890001	76990000	0.816465	1.16355
14	76900001	77000000	0.789486	1.38963
14	76910001	77010000	0.793168	1.34789
14	76920001	77020000	0.760388	1.3666
14	76930001	77030000	0.731365	1.34572
14	76940001	77040000	0.738407	1.23821
14	76960001	77060000	0.73814	1.16499
14	76970001	77070000	0.739978	1.30391
14	76980001	77080000	0.732493	1.46569
14	76990001	77090000	0.731692	1.53912
14	77000001	77100000	0.735407	1.55188
14	77010001	77110000	0.72472	1.64291
14	77020001	77120000	0.72502	1.74791
14	77030001	77130000	0.720189	1.85643
14	77040001	77140000	0.709826	2.03757
14	77050001	77150000	0.69766	2.38904
14	77060001	77160000	0.68604	2.46739
14	77070001	77170000	0.678521	2.43672
14	77080001	77180000	0.649852	2.48974
14	77090001	77190000	0.625845	2.53414
14	77100001	77200000	0.594597	2.70843
14	77110001	77210000	0.637035	2.32671
14	77120001	77220000	0.6551	2.22998
14	77130001	77230000	0.664665	1.94769
14	77140001	77240000	0.674032	1.70558
14	77150001	77250000	0.663927	1.57648
14	77160001	77260000	0.670162	1.37826
14	77170001	77270000	0.675667	1.22993
14	87740001	87840000	0.490701	1.45057
14	87750001	87850000	0.496209	1.45952
14	87760001	87860000	0.499048	1.46134
14	87770001	87870000	0.503005	1.47656
14	87780001	87880000	0.509695	1.45891
14	87790001	87890000	0.507381	1.41072
14	87800001	87900000	0.510408	1.39719
14	87810001	87910000	0.524831	1.42054
14	87820001	87920000	0.497856	1.1327
15	140180001	140280000	0.532063	1.127
15	140190001	140290000	0.551515	1.39794
15	140200001	140300000	0.549193	1.44039
15	140210001	140310000	0.488007	1.15398
15	140400001	140500000	0.506057	1.27618
16	28730001	28830000	0.492384	2.5387
16	28740001	28840000	0.515472	2.05521
16	28750001	28850000	0.506975	1.88184
16	28760001	28860000	0.488204	1.68065
16	28790001	28890000	0.499455	1.1683
16	38620001	38720000	0.551125	1.21508
16	38630001	38730000	0.543892	1.39671
16	38640001	38740000	0.533615	1.53533
16	38650001	38750000	0.519447	1.66238
16	38660001	38760000	0.515518	1.86802
16	39620001	39720000	0.58757	1.28143
16	39630001	39730000	0.569519	1.12668
16	39790001	39890000	0.627903	1.12443
16	39880001	39980000	0.616185	1.12604
16	43470001	43570000	0.574756	1.15345
16	43480001	43580000	0.526574	1.20942
