# Supplementary material for: Whole-genome resequencing reveals the genetic diversity, population structure and selection signatures in Chinese indigenous Kele pigs
Source: Front Vet Sci. 2025 Oct 29;12:1655561. doi: 10.3389/fvets.2025.1655561 (PMC12605136; doi:10.3389/fvets.2025.1655561)
Supplement: Supplementary file 1 [file Data_Sheet_1.ZIP › Supplementary Material/Table S5.xls]

## Sheet: Sheet1
Table S5. The information of the 688 selected regions in three comparisons
Chr	Start	End
1	78970001	79070000
1	176490001	176590000
1	176500001	176600000
1	176510001	176610000
1	176520001	176620000
1	176530001	176630000
1	176540001	176640000
1	176550001	176650000
1	191560001	191660000
1	191670001	191770000
1	193430001	193530000
1	193440001	193540000
1	197540001	197640000
1	198060001	198160000
1	209090001	209190000
1	209100001	209200000
1	209110001	209210000
1	209120001	209220000
1	209130001	209230000
1	209140001	209240000
1	209150001	209250000
1	209160001	209260000
1	209170001	209270000
1	209180001	209280000
1	209190001	209290000
1	209200001	209300000
1	209210001	209310000
1	209220001	209320000
1	209230001	209330000
1	209240001	209340000
1	209250001	209350000
1	209260001	209360000
1	209270001	209370000
1	209280001	209380000
1	209290001	209390000
1	209490001	209590000
1	209500001	209600000
1	211780001	211880000
1	211790001	211890000
1	211830001	211930000
1	211970001	212070000
1	212000001	212100000
1	212010001	212110000
1	213470001	213570000
1	216920001	217020000
1	217430001	217530000
1	217440001	217540000
1	219100001	219200000
1	219110001	219210000
1	225180001	225280000
1	225200001	225300000
1	226830001	226930000
1	226840001	226940000
1	226850001	226950000
1	226860001	226960000
1	226870001	226970000
1	226880001	226980000
1	230000001	230100000
1	230010001	230110000
1	230020001	230120000
1	230030001	230130000
1	230040001	230140000
1	230050001	230150000
2	110170001	110270000
2	124190001	124290000
2	124200001	124300000
2	124210001	124310000
2	124220001	124320000
2	124230001	124330000
2	124240001	124340000
2	124250001	124350000
2	124260001	124360000
2	124270001	124370000
2	124280001	124380000
2	124290001	124390000
2	124300001	124400000
2	124310001	124410000
2	124350001	124450000
2	124670001	124770000
2	124680001	124780000
3	30040001	30140000
3	30050001	30150000
3	30060001	30160000
3	30070001	30170000
3	30080001	30180000
3	30090001	30190000
3	30160001	30260000
3	30170001	30270000
3	31800001	31900000
3	31810001	31910000
3	31820001	31920000
3	31830001	31930000
3	61530001	61630000
3	61540001	61640000
4	50001	150000
4	60001	160000
4	70001	170000
4	80001	180000
4	90001	190000
4	100001	200000
4	110001	210000
4	120001	220000
4	130001	230000
4	29940001	30040000
4	29950001	30050000
4	29960001	30060000
4	29970001	30070000
4	29980001	30080000
4	55130001	55230000
4	55140001	55240000
4	55150001	55250000
4	55160001	55260000
4	55170001	55270000
4	55180001	55280000
4	97760001	97860000
4	97770001	97870000
4	97780001	97880000
4	114640001	114740000
4	114650001	114750000
4	127830001	127930000
4	127840001	127940000
4	127850001	127950000
5	29430001	29530000
5	30010001	30110000
5	30920001	31020000
5	30930001	31030000
5	30940001	31040000
5	30950001	31050000
5	30960001	31060000
5	30970001	31070000
5	30980001	31080000
5	30990001	31090000
5	31000001	31100000
5	31010001	31110000
5	31020001	31120000
5	31030001	31130000
5	31040001	31140000
5	31050001	31150000
5	31060001	31160000
5	31070001	31170000
5	31560001	31660000
5	31570001	31670000
5	33460001	33560000
5	33470001	33570000
5	33480001	33580000
5	33490001	33590000
5	33500001	33600000
5	33510001	33610000
5	33520001	33620000
5	33530001	33630000
5	33670001	33770000
5	33680001	33780000
5	33690001	33790000
5	33700001	33800000
5	33710001	33810000
5	33720001	33820000
5	33730001	33830000
5	33740001	33840000
5	33750001	33850000
5	33760001	33860000
5	33770001	33870000
5	33780001	33880000
5	33790001	33890000
5	33800001	33900000
5	33810001	33910000
5	38450001	38550000
5	42550001	42650000
5	42560001	42660000
5	42620001	42720000
5	42630001	42730000
5	42730001	42830000
5	42740001	42840000
5	46190001	46290000
5	46200001	46300000
5	46210001	46310000
5	46220001	46320000
5	46230001	46330000
5	46240001	46340000
5	46250001	46350000
5	46260001	46360000
5	46270001	46370000
5	46280001	46380000
5	47110001	47210000
5	49320001	49420000
5	49330001	49430000
5	49340001	49440000
5	49350001	49450000
5	49360001	49460000
5	49370001	49470000
5	49380001	49480000
5	49390001	49490000
5	49400001	49500000
5	49410001	49510000
5	49420001	49520000
5	49430001	49530000
5	49440001	49540000
5	49450001	49550000
5	49460001	49560000
5	49470001	49570000
5	49480001	49580000
5	49490001	49590000
5	49500001	49600000
5	49510001	49610000
5	49520001	49620000
5	49530001	49630000
5	49540001	49640000
5	49550001	49650000
5	49560001	49660000
5	49570001	49670000
5	49580001	49680000
5	49590001	49690000
5	49600001	49700000
5	49650001	49750000
5	49670001	49770000
5	49680001	49780000
5	49690001	49790000
5	51240001	51340000
5	51250001	51350000
5	51340001	51440000
5	51350001	51450000
5	51360001	51460000
5	51370001	51470000
5	51400001	51500000
5	51410001	51510000
5	51420001	51520000
5	51430001	51530000
5	51470001	51570000
5	53000001	53100000
5	53020001	53120000
5	53030001	53130000
5	53040001	53140000
5	53050001	53150000
5	53060001	53160000
5	53070001	53170000
5	53080001	53180000
5	56450001	56550000
5	56460001	56560000
5	56470001	56570000
5	56480001	56580000
5	56490001	56590000
5	56500001	56600000
5	56510001	56610000
5	56520001	56620000
5	56530001	56630000
5	78200001	78300000
5	78210001	78310000
5	93800001	93900000
5	93810001	93910000
5	93820001	93920000
6	137570001	137670000
6	137580001	137680000
6	137590001	137690000
6	137600001	137700000
6	138150001	138250000
6	138160001	138260000
6	138170001	138270000
6	140750001	140850000
7	38020001	38120000
7	38030001	38130000
7	38040001	38140000
7	38050001	38150000
7	38060001	38160000
7	38070001	38170000
7	38080001	38180000
7	38090001	38190000
7	38100001	38200000
7	38110001	38210000
7	38120001	38220000
7	89100001	89200000
7	89110001	89210000
7	89120001	89220000
7	89130001	89230000
7	89140001	89240000
7	89150001	89250000
7	89210001	89310000
7	89220001	89320000
7	90000001	90100000
7	90010001	90110000
7	90020001	90120000
7	90030001	90130000
7	90170001	90270000
7	90180001	90280000
7	90190001	90290000
7	90200001	90300000
7	90210001	90310000
7	90220001	90320000
7	90230001	90330000
7	90240001	90340000
7	90250001	90350000
7	90260001	90360000
7	90270001	90370000
7	90280001	90380000
7	90290001	90390000
7	90300001	90400000
7	90310001	90410000
7	90320001	90420000
7	90330001	90430000
7	90340001	90440000
7	90350001	90450000
7	90360001	90460000
7	90370001	90470000
7	90380001	90480000
7	90390001	90490000
7	90400001	90500000
7	90410001	90510000
7	90420001	90520000
7	90430001	90530000
7	90440001	90540000
7	90450001	90550000
7	90460001	90560000
7	90920001	91020000
7	90930001	91030000
7	90940001	91040000
7	90950001	91050000
7	90960001	91060000
7	90970001	91070000
7	90980001	91080000
7	90990001	91090000
7	91000001	91100000
7	91010001	91110000
7	91020001	91120000
7	91030001	91130000
7	91040001	91140000
7	91050001	91150000
7	91060001	91160000
7	95130001	95230000
7	95140001	95240000
7	95150001	95250000
7	95160001	95260000
7	95190001	95290000
7	121840001	121940001
8	36530001	36630000
8	36540001	36640000
8	36550001	36650000
8	36560001	36660000
8	36570001	36670000
8	36580001	36680000
8	39920001	40020000
8	39990001	40090000
8	41400001	41500000
8	41740001	41840000
8	41750001	41850000
8	41760001	41860000
8	42880001	42980000
8	42890001	42990000
8	45310001	45410000
8	46760001	46860000
8	46770001	46870000
8	46780001	46880000
8	46790001	46890000
8	46800001	46900000
8	47220001	47320000
8	47230001	47330000
8	47240001	47340000
8	47250001	47350000
8	47260001	47360000
8	47270001	47370000
8	47280001	47380000
8	47290001	47390000
8	47300001	47400000
8	47310001	47410000
8	47320001	47420000
8	48500001	48600000
8	48510001	48610000
8	48520001	48620000
8	48530001	48630000
8	48540001	48640000
8	48550001	48650000
8	48560001	48660000
8	48570001	48670000
8	48580001	48680000
8	48590001	48690000
8	48600001	48700000
8	48610001	48710000
8	48620001	48720000
8	48630001	48730000
8	48640001	48740000
8	48650001	48750000
8	48880001	48980000
8	48890001	48990000
8	48900001	49000000
8	48910001	49010000
8	48920001	49020000
8	48930001	49030000
8	48940001	49040000
8	48950001	49050000
8	48960001	49060000
8	48970001	49070000
8	49180001	49280000
8	49190001	49290000
8	49200001	49300000
8	49210001	49310000
8	49220001	49320000
8	49230001	49330000
8	49240001	49340000
8	49250001	49350000
8	49260001	49360000
8	49270001	49370000
8	49280001	49380000
8	49290001	49390000
8	49300001	49400000
8	49310001	49410000
8	49320001	49420000
8	49330001	49430000
8	49340001	49440000
8	49350001	49450000
8	49360001	49460000
8	49370001	49470000
8	49380001	49480000
8	49390001	49490000
8	49400001	49500000
8	49410001	49510000
8	49720001	49820000
8	49730001	49830000
8	49740001	49840000
8	49750001	49850000
8	49760001	49860000
8	49770001	49870000
8	49780001	49880000
8	49790001	49890000
8	49800001	49900000
8	49810001	49910000
8	49820001	49920000
8	49830001	49930000
8	49840001	49940000
8	49850001	49950000
8	49860001	49960000
8	49870001	49970000
8	49880001	49980000
8	50990001	51090000
8	51000001	51100000
8	51010001	51110000
8	51020001	51120000
8	51030001	51130000
8	51040001	51140000
8	51370001	51470000
8	51380001	51480000
8	51390001	51490000
8	51400001	51500000
8	51410001	51510000
8	51420001	51520000
8	51430001	51530000
8	51440001	51540000
8	51450001	51550000
8	51460001	51560000
8	51470001	51570000
8	51480001	51580000
8	51490001	51590000
8	51500001	51600000
8	51510001	51610000
8	51520001	51620000
8	51530001	51630000
8	51540001	51640000
8	52210001	52310000
8	52220001	52320000
8	52230001	52330000
8	52240001	52340000
8	52250001	52350000
8	52260001	52360000
8	52270001	52370000
8	52280001	52380000
8	52290001	52390000
8	52300001	52400000
8	52310001	52410000
8	52320001	52420000
8	52330001	52430000
8	52340001	52440000
8	52350001	52450000
8	52360001	52460000
8	52370001	52470000
8	52380001	52480000
8	52390001	52490000
8	52400001	52500000
8	52410001	52510000
8	52420001	52520000
8	52430001	52530000
8	52440001	52540000
8	52450001	52550000
8	52460001	52560000
8	52470001	52570000
8	52480001	52580000
8	52490001	52590000
8	52500001	52600000
8	52510001	52610000
8	52520001	52620000
8	52530001	52630000
8	52540001	52640000
8	52550001	52650000
8	52560001	52660000
8	52570001	52670000
8	52580001	52680000
8	52590001	52690000
8	52600001	52700000
8	52610001	52710000
8	52620001	52720000
8	52630001	52730000
8	52640001	52740000
8	52650001	52750000
8	52660001	52760000
8	52670001	52770000
8	52680001	52780000
8	52690001	52790000
8	53490001	53590000
8	53500001	53600000
8	53510001	53610000
8	53520001	53620000
8	54680001	54780000
8	55200001	55300000
8	55210001	55310000
8	55220001	55320000
8	55230001	55330000
8	55240001	55340000
8	55250001	55350000
8	55260001	55360000
8	55270001	55370000
8	55280001	55380000
8	57380001	57480000
8	57390001	57490000
8	57400001	57500000
8	57410001	57510000
8	57420001	57520000
8	57430001	57530000
8	57440001	57540000
8	57450001	57550000
8	57460001	57560000
8	57470001	57570000
8	57480001	57580000
8	57490001	57590000
8	57500001	57600000
8	57510001	57610000
8	57520001	57620000
8	57530001	57630000
8	57540001	57640000
8	59430001	59530000
8	59440001	59540000
8	67460001	67560000
8	67470001	67570000
8	67480001	67580000
8	67490001	67590000
8	67500001	67600000
8	67510001	67610000
8	91190001	91290000
10	29210001	29310000
10	29220001	29320000
10	29230001	29330000
10	29240001	29340000
10	50020001	50120000
10	50030001	50130000
10	50040001	50140000
10	50050001	50150000
11	64510001	64610000
11	64520001	64620000
12	2540001	2640000
12	2550001	2650000
12	2560001	2660000
12	14410001	14510000
12	14420001	14520000
12	14430001	14530000
13	73550001	73650000
13	73560001	73660000
13	73570001	73670000
13	73580001	73680000
13	73590001	73690000
13	73600001	73700000
13	73610001	73710000
13	73620001	73720000
13	73630001	73730000
13	146930001	147030000
13	146940001	147040000
13	155450001	155550000
13	155460001	155560000
13	155490001	155590000
14	75300001	75400000
14	75310001	75410000
14	75320001	75420000
14	76000001	76100000
14	76010001	76110000
14	76020001	76120000
14	76030001	76130000
14	76040001	76140000
14	76050001	76150000
14	76060001	76160000
14	76070001	76170000
14	76080001	76180000
14	76090001	76190000
14	76880001	76980000
14	76890001	76990000
14	76900001	77000000
14	76910001	77010000
14	76920001	77020000
14	76930001	77030000
14	76940001	77040000
14	76960001	77060000
14	76970001	77070000
14	76980001	77080000
14	76990001	77090000
14	77000001	77100000
14	77010001	77110000
14	77020001	77120000
14	77030001	77130000
14	77040001	77140000
14	77050001	77150000
14	77060001	77160000
14	77070001	77170000
14	77080001	77180000
14	77090001	77190000
14	77100001	77200000
14	77110001	77210000
14	77120001	77220000
14	77130001	77230000
14	77140001	77240000
14	77150001	77250000
14	77160001	77260000
14	77170001	77270000
14	77180001	77280000
14	87740001	87840000
14	87750001	87850000
14	87760001	87860000
14	87770001	87870000
14	87780001	87880000
14	87790001	87890000
14	87800001	87900000
14	87810001	87910000
14	87820001	87920000
15	140180001	140280000
15	140190001	140290000
15	140200001	140300000
15	140210001	140310000
15	140400001	140500001
16	26430001	26530000
16	26440001	26540000
16	27340001	27440000
16	27350001	27450000
16	27360001	27460000
16	27370001	27470000
16	27380001	27480000
16	27390001	27490000
16	27400001	27500000
16	27410001	27510000
16	27440001	27540000
16	27710001	27810000
16	27720001	27820000
16	27730001	27830000
16	27740001	27840000
16	27750001	27850000
16	27760001	27860000
16	27770001	27870000
16	27780001	27880000
16	27790001	27890000
16	28660001	28760000
16	28670001	28770000
16	28680001	28780000
16	28690001	28790000
16	28700001	28800000
16	28710001	28810000
16	28720001	28820000
16	28730001	28830000
16	28740001	28840000
16	28750001	28850000
16	28760001	28860000
16	28790001	28890000
16	36080001	36180000
16	36090001	36190000
16	36100001	36200000
16	36110001	36210000
16	36120001	36220000
16	36140001	36240000
16	36150001	36250000
16	36160001	36260000
16	37410001	37510000
16	37420001	37520000
16	38620001	38720000
16	38630001	38730000
16	38640001	38740000
16	38650001	38750000
16	38660001	38760000
16	39620001	39720000
16	39630001	39730000
16	39780001	39880000
16	39790001	39890000
16	39800001	39900000
16	39810001	39910000
16	39820001	39920000
16	39880001	39980000
16	39920001	40020000
16	43470001	43570000
16	43480001	43580000
16	44040001	44140000
