# Supplementary material for: Whole-genome resequencing reveals the genetic diversity, population structure and selection signatures in Chinese indigenous Kele pigs
Source: Front Vet Sci. 2025 Oct 29;12:1655561. doi: 10.3389/fvets.2025.1655561 (PMC12605136; doi:10.3389/fvets.2025.1655561)
Supplement: Supplementary file 1 [file Data_Sheet_1.ZIP › Supplementary Material/Table S6.xls]

## Sheet: Sheet1
Table S6. The information of the overlapping QTLs within 688 selected regions
Chr	Start	End	QTL name	QTL ID
1	191725653	191725657	Coping behavior QTL	124309
1	191725653	191725657	Coping behavior QTL	124624
1	191753507	191753511	Coping behavior QTL	124310
1	191753507	191753511	Coping behavior QTL	124625
1	191753507	191753511	Coping behavior QTL	124925
1	191753507	191753511	Intramuscular fat content QTL	147239
1	209539760	209539764	Average daily gain QTL	290024
1	212092943	212092947	Shoulder weight QTL	23158
1	219185672	219185676	Basophil percentage QTL	127131
2	124456558	124456562	Cannon bone circumference QTL	223586
3	30072108	30072112	CD8-negative leukocyte percentage QTL	129548
3	30085640	30085644	CD8-negative leukocyte percentage QTL	129556
3	30236094	30236098	CD8-negative leukocyte percentage QTL	129550
3	30276677	30276681	CD8-negative leukocyte percentage QTL	129557
3	31814432	31814436	CD8-negative leukocyte percentage QTL	129357
3	31814432	31814436	CD8-positive leukocyte percentage QTL	129916
3	61575401	61575405	Teat number QTL	294061
3	61610336	61610340	CD3-negative, CD8-negative leukocyte percentage QTL	128171
3	61610336	61610340	CD8-negative leukocyte percentage QTL	128729
3	61610336	61610340	CD8-positive leukocyte percentage QTL	129456
4	102266	102270	Offspring number QTL	178848
4	165033	165037	Average daily gain QTL	289799
4	207384	207388	Offspring number QTL	178849
4	51189003	51189007	Subcutaneous fat thickness QTL	290558
4	52020058	52020062	Longissimus muscle area QTL	292409
4	52772256	52772260	Head weight QTL	153182
5	29452543	29452547	Ear area QTL	28762
5	29463163	29463167	Ear area QTL	168856
5	29463163	29463167	Ear area QTL	168857
5	29487294	29487298	Ear area QTL	28763
5	29518956	29518960	Ear area QTL	28764
5	30014446	30014450	Ear area QTL	28772
5	30073548	30073552	Ear area QTL	28773
5	31018882	31018886	Teat number QTL	294825
5	31022889	31022893	Total number born alive QTL	153453
5	31620944	31620948	Litter weight, piglets born alive QTL	292305
5	33472983	33472987	Meat color QTL	240054
5	33838342	33838346	Feed conversion ratio QTL	221061
5	33842147	33842151	Feed conversion ratio QTL	221060
5	33871480	33871484	Feed conversion ratio QTL	221057
5	33897911	33897915	Feed conversion ratio QTL	221054
5	46195595	46195599	Age at puberty QTL	22034
5	49606837	49606841	Age at puberty QTL	22035
5	49651465	49651469	Age at puberty QTL	22036
5	51304187	51304191	Subcutaneous fat thickness QTL	290320
5	78209989	78209993	Front feet conformation QTL	125659
6	137636253	137636257	Lean cuts percentage QTL	291698
6	137639986	137639990	Subcutaneous fat thickness QTL	290788
6	137673519	137673523	Feed conversion ratio QTL	139906
6	137682934	137682938	Subcutaneous fat thickness QTL	17948
6	138199327	138199331	Litter weight, piglets born alive QTL	292277
7	38057567	38057571	Head weight QTL	152989
7	38076211	38076215	Head weight QTL	152990
7	38099800	38099804	Spinal curvature QTL	17685
7	38112847	38112851	Head weight QTL	152991
7	38156397	38156401	Head weight QTL	152986
7	89270108	89270112	Feed conversion ratio QTL	139940
7	90024047	90024051	Subcutaneous fat thickness QTL	290982
7	90327804	90327808	Teat number QTL	126657
7	90327804	90327808	Teat number, maximum per side QTL	126682
7	95130219	95130223	Number of ribs QTL	276902
7	95133455	95133459	Number of ribs QTL	276903
7	95133484	95133488	Number of ribs QTL	276904
7	95133491	95133495	Number of ribs QTL	276905
7	95133532	95133536	Number of ribs QTL	268911
7	95135197	95135201	Number of ribs QTL	271482
7	95135539	95135543	Number of ribs QTL	269331
7	95135581	95135585	Number of ribs QTL	266868
7	95136034	95136038	Number of ribs QTL	272879
7	95136360	95136364	Number of ribs QTL	273620
7	95136883	95136887	Number of ribs QTL	272103
7	95137041	95137045	Number of ribs QTL	268649
7	95137068	95137072	Number of ribs QTL	266104
7	95139185	95139189	Number of ribs QTL	269337
7	95139432	95139436	Number of ribs QTL	274767
7	95139459	95139463	Number of ribs QTL	272617
7	95139476	95139480	Number of ribs QTL	274537
7	95139561	95139565	Number of ribs QTL	268821
7	95139686	95139690	Number of ribs QTL	277011
7	95139755	95139759	Number of ribs QTL	272720
7	95139882	95139886	Number of ribs QTL	274743
7	95139883	95139887	Number of ribs QTL	273986
7	95141815	95141819	Number of ribs QTL	266264
7	95142178	95142182	Number of ribs QTL	269227
7	95142247	95142251	Number of ribs QTL	267471
7	95142292	95142296	Number of ribs QTL	268308
7	95144140	95144144	Number of ribs QTL	272604
7	95144689	95144693	Number of ribs QTL	269975
7	95148075	95148079	Number of ribs QTL	266887
7	95148092	95148096	Number of ribs QTL	270079
7	95148102	95148106	Number of ribs QTL	273830
7	95148740	95148744	Number of ribs QTL	266512
7	95148857	95148861	Number of ribs QTL	269412
7	95149541	95149545	Age at puberty QTL	22078
7	95149541	95149545	Number of ribs QTL	264304
7	95149541	95149545	Number of ribs QTL	275321
7	95151343	95151347	Number of ribs QTL	269713
7	95152720	95152724	Number of ribs QTL	267926
7	95154478	95154482	Number of ribs QTL	268459
7	95154500	95154504	Number of ribs QTL	271022
7	95156964	95156968	Number of ribs QTL	275209
7	95157489	95157493	Number of ribs QTL	266722
7	95157691	95157695	Number of ribs QTL	269719
7	95157944	95157948	Number of ribs QTL	270151
7	95161280	95161284	Number of ribs QTL	267714
7	95162243	95162247	Number of ribs QTL	268379
7	95162304	95162308	Number of ribs QTL	270087
7	95163000	95163004	Number of ribs QTL	266508
7	95166977	95166981	Number of ribs QTL	273551
7	95169518	95169522	Number of ribs QTL	270509
7	95170050	95170054	Number of ribs QTL	270691
7	95170064	95170068	Number of ribs QTL	265515
7	95170197	95170201	Number of ribs QTL	265840
7	95170898	95170902	Number of ribs QTL	270421
7	95171152	95171156	Number of ribs QTL	273691
7	95171439	95171443	Number of ribs QTL	269417
7	95171446	95171450	Number of ribs QTL	272142
7	95171450	95171454	Number of ribs QTL	266683
7	95171459	95171463	Number of ribs QTL	269493
7	95171468	95171472	Number of ribs QTL	271979
7	95171489	95171493	Number of ribs QTL	273874
7	95171504	95171508	Number of ribs QTL	267296
7	95171581	95171585	Number of ribs QTL	273681
7	95171679	95171683	Number of ribs QTL	270929
7	95171725	95171729	Number of ribs QTL	266411
7	95171835	95171839	Number of ribs QTL	275327
7	95171932	95171936	Number of ribs QTL	271187
7	95172135	95172139	Number of ribs QTL	275350
7	95172238	95172242	Number of ribs QTL	268717
7	95172266	95172270	Number of ribs QTL	264311
7	95172266	95172270	Number of ribs QTL	275348
7	95172868	95172872	Number of ribs QTL	271169
7	95173266	95173270	Number of ribs QTL	273974
7	95173278	95173282	Number of ribs QTL	270333
7	95173311	95173315	Number of ribs QTL	271834
7	95173732	95173736	Number of ribs QTL	272417
7	95173768	95173772	Number of ribs QTL	266245
7	95173931	95173935	Number of ribs QTL	268984
7	95173980	95173984	Number of ribs QTL	270654
7	95173985	95173989	Number of ribs QTL	266544
7	95174020	95174024	Number of ribs QTL	269253
7	95174027	95174031	Number of ribs QTL	272057
7	95174036	95174040	Number of ribs QTL	266851
7	95174048	95174052	Number of ribs QTL	276976
7	95174066	95174070	Number of ribs QTL	276977
7	95174075	95174079	Number of ribs QTL	276978
7	95174076	95174080	Number of ribs QTL	276979
7	95174372	95174376	Number of ribs QTL	273723
7	95174376	95174380	Number of ribs QTL	267695
7	95174398	95174402	Number of ribs QTL	273793
7	95174447	95174451	Number of ribs QTL	267996
7	95174490	95174494	Number of ribs QTL	274060
7	95174582	95174586	Number of ribs QTL	269267
7	95174630	95174634	Number of ribs QTL	265777
7	95174680	95174684	Number of ribs QTL	269838
7	95174984	95174988	Number of ribs QTL	271631
7	95175019	95175023	Number of ribs QTL	267406
7	95175160	95175164	Number of ribs QTL	273718
7	95175193	95175197	Number of ribs QTL	266652
7	95175441	95175445	Number of ribs QTL	268248
7	95175641	95175645	Number of ribs QTL	268738
7	95175771	95175775	Number of ribs QTL	271524
7	95175831	95175835	Number of ribs QTL	275303
7	95176007	95176011	Number of ribs QTL	266639
7	95176035	95176039	Number of ribs QTL	273120
7	95176083	95176087	Number of ribs QTL	269710
7	95176086	95176090	Number of ribs QTL	273349
7	95176095	95176099	Number of ribs QTL	268230
7	95176211	95176215	Number of ribs QTL	268702
7	95176336	95176340	Number of ribs QTL	271511
7	95176340	95176344	Number of ribs QTL	266019
7	95176985	95176989	Number of ribs QTL	269649
7	95177039	95177043	Number of ribs QTL	274003
7	95177236	95177240	Number of ribs QTL	275360
7	95177240	95177244	Number of ribs QTL	275357
7	95177312	95177316	Number of ribs QTL	275346
7	95178027	95178031	Number of ribs QTL	266744
7	95178426	95178430	Number of ribs QTL	275177
7	95178829	95178833	Number of ribs QTL	266436
7	95179020	95179024	Number of ribs QTL	267293
7	95179294	95179298	Number of ribs QTL	275213
7	95179563	95179567	Number of ribs QTL	266284
7	95179628	95179632	Number of ribs QTL	269573
7	95179731	95179735	Number of ribs QTL	266899
7	95179760	95179764	Number of ribs QTL	269898
7	95179930	95179934	Number of ribs QTL	269882
7	95180046	95180050	Number of ribs QTL	268411
7	95180119	95180123	Number of ribs QTL	266196
7	95180137	95180141	Number of ribs QTL	269028
7	95180298	95180302	Number of ribs QTL	272443
7	95180441	95180445	Number of ribs QTL	267715
7	95180494	95180498	Number of ribs QTL	273364
7	95180625	95180629	Number of ribs QTL	268790
7	95180806	95180810	Number of ribs QTL	266671
7	95180807	95180811	Number of ribs QTL	270471
7	95180939	95180943	Number of ribs QTL	273687
7	95181658	95181662	Number of ribs QTL	266374
7	95181696	95181700	Number of ribs QTL	271580
7	95181844	95181848	Number of ribs QTL	266927
7	95181857	95181861	Number of ribs QTL	274451
7	95181950	95181954	Number of ribs QTL	270270
7	95181963	95181967	Number of ribs QTL	267530
7	95182296	95182300	Number of ribs QTL	271533
7	95182449	95182453	Number of ribs QTL	269361
7	95182458	95182462	Number of ribs QTL	275276
7	95182519	95182523	Number of ribs QTL	265881
7	95182711	95182715	Number of ribs QTL	266209
7	95183023	95183027	Number of ribs QTL	268071
7	95183142	95183146	Number of ribs QTL	267819
7	95183252	95183256	Number of ribs QTL	266433
7	95183387	95183391	Number of ribs QTL	269831
7	95183396	95183400	Number of ribs QTL	274365
7	95183606	95183610	Number of ribs QTL	266164
7	95183607	95183611	Number of ribs QTL	268096
7	95183880	95183884	Number of ribs QTL	265720
7	95184100	95184104	Number of ribs QTL	267019
7	95184112	95184116	Number of ribs QTL	267344
7	95184247	95184251	Number of ribs QTL	270675
7	95184457	95184461	Number of ribs QTL	264881
7	95185028	95185032	Number of ribs QTL	273544
7	95185829	95185833	Number of ribs QTL	270423
7	95187284	95187288	Number of ribs QTL	272778
7	95189311	95189315	Number of ribs QTL	275040
7	95190551	95190555	Number of ribs QTL	266023
7	95191151	95191155	Number of ribs QTL	271787
7	95192267	95192271	Number of ribs QTL	276951
7	95195641	95195645	Number of ribs QTL	273764
7	95197056	95197060	Number of ribs QTL	273205
7	95197508	95197512	Number of ribs QTL	268582
7	95200093	95200097	Number of ribs QTL	275087
7	95200828	95200832	Number of ribs QTL	268369
7	95201522	95201526	Number of ribs QTL	269801
7	95202264	95202268	Number of ribs QTL	269819
7	95202345	95202349	Number of ribs QTL	273451
7	95203044	95203048	Number of ribs QTL	271223
7	95203054	95203058	Number of ribs QTL	265695
7	95203665	95203669	Number of ribs QTL	272511
7	95203877	95203881	Number of ribs QTL	268782
7	95203892	95203896	Number of ribs QTL	272644
7	95203893	95203897	Number of ribs QTL	267304
7	95204109	95204113	Number of ribs QTL	273688
7	95204122	95204126	Number of ribs QTL	266598
7	95204506	95204510	Number of ribs QTL	272982
7	95204507	95204511	Number of ribs QTL	267896
7	95205173	95205177	Number of ribs QTL	269039
7	95205360	95205364	Number of ribs QTL	272112
7	95206793	95206797	Number of ribs QTL	270210
7	95207196	95207200	Number of ribs QTL	266555
7	95208456	95208460	Number of ribs QTL	272633
7	95208838	95208842	Number of ribs QTL	269101
7	95208956	95208960	Number of ribs QTL	271826
7	95209790	95209794	Number of ribs QTL	275080
7	95210029	95210033	Number of ribs QTL	273869
7	95210751	95210755	Number of ribs QTL	266097
7	95211296	95211300	Number of ribs QTL	273604
7	95211536	95211540	Number of ribs QTL	266383
7	95211737	95211741	Number of ribs QTL	273140
7	95211856	95211860	Number of ribs QTL	269694
7	95212016	95212020	Number of ribs QTL	267242
7	95212162	95212166	Number of ribs QTL	272880
7	95212163	95212167	Number of ribs QTL	268716
7	95212400	95212404	Number of ribs QTL	270584
7	95212443	95212447	Number of ribs QTL	273325
7	95212489	95212493	Number of ribs QTL	267973
7	95212672	95212676	Number of ribs QTL	268120
7	95212898	95212902	Number of ribs QTL	273116
7	95213188	95213192	Number of ribs QTL	267214
7	95213195	95213199	Number of ribs QTL	270013
7	95213250	95213254	Number of ribs QTL	274394
7	95213517	95213521	Number of ribs QTL	274256
7	95213518	95213522	Number of ribs QTL	274662
7	95213519	95213523	Number of ribs QTL	273910
7	95213563	95213567	Number of ribs QTL	274848
7	95213647	95213651	Number of ribs QTL	275023
7	95213786	95213790	Number of ribs QTL	274291
7	95214114	95214118	Number of ribs QTL	273310
7	95214157	95214161	Number of ribs QTL	269536
7	95214306	95214310	Number of ribs QTL	273554
7	95215331	95215335	Number of ribs QTL	273715
7	95215620	95215624	Number of ribs QTL	269474
7	95215629	95215633	Number of ribs QTL	272204
7	95215815	95215819	Number of ribs QTL	269502
7	95215852	95215856	Number of ribs QTL	272350
7	95215884	95215888	Number of ribs QTL	267038
7	95215902	95215906	Number of ribs QTL	269842
7	95215906	95215910	Number of ribs QTL	273995
7	95215908	95215912	Number of ribs QTL	272536
7	95215909	95215913	Number of ribs QTL	274627
7	95218655	95218659	Number of ribs QTL	267218
7	95221407	95221411	Number of ribs QTL	269732
7	95225205	95225209	Number of ribs QTL	272576
7	95226687	95226691	Number of ribs QTL	268366
7	95226899	95226903	Number of ribs QTL	273016
7	95227630	95227634	Number of ribs QTL	272561
7	95229201	95229205	Number of ribs QTL	268493
7	95229262	95229266	Number of ribs QTL	273744
7	95229324	95229328	Number of ribs QTL	272486
7	95229543	95229547	Number of ribs QTL	272367
7	95232313	95232317	Number of ribs QTL	266438
7	95232445	95232449	Number of ribs QTL	265667
7	95232478	95232482	Number of ribs QTL	269433
7	95232479	95232483	Number of ribs QTL	274729
7	95232640	95232644	Number of ribs QTL	272792
7	95232642	95232646	Number of ribs QTL	267377
7	95232744	95232748	Number of ribs QTL	271985
7	95232748	95232752	Number of ribs QTL	274134
7	95232750	95232754	Number of ribs QTL	266581
7	95234402	95234406	Number of ribs QTL	276880
7	95238873	95238877	Number of ribs QTL	274528
7	95239491	95239495	Number of ribs QTL	274064
7	95248358	95248362	Longissimus muscle area QTL	292554
7	95261802	95261806	Number of ribs QTL	269032
7	95267259	95267263	Number of ribs QTL	273119
7	95270881	95270885	Number of ribs QTL	267418
7	95270904	95270908	Number of ribs QTL	273046
7	95271010	95271014	Number of ribs QTL	266684
7	95271069	95271073	Number of ribs QTL	270493
7	95271084	95271088	Number of ribs QTL	273499
7	95271185	95271189	Number of ribs QTL	271040
7	95271264	95271268	Number of ribs QTL	273693
7	95271296	95271300	Number of ribs QTL	270892
7	95271318	95271322	Number of ribs QTL	265796
7	95280696	95280700	Number of ribs QTL	274858
7	95283770	95283774	Number of ribs QTL	274403
8	36568832	36568836	Red blood cell count QTL	29627
8	36596617	36596621	Average daily gain QTL	289688
8	36628168	36628172	Litter size QTL	130349
8	36664811	36664815	Red blood cell count QTL	29628
8	36664811	36664815	Red blood cell count QTL	29629
8	41486010	41486014	Body condition score QTL	291375
8	41486010	41486014	Offspring number QTL	293671
8	41486010	41486014	Semen odor QTL	293799
8	41486010	41486014	Boar sexuality score QTL	296134
8	41488761	41488765	Melanoma susceptibility QTL	32729
8	41488761	41488765	Melanoma susceptibility QTL	32730
8	41488761	41488765	Melanoma susceptibility QTL	32731
8	41542704	41542708	Mean corpuscular hemoglobin content QTL	21455
8	41542704	41542708	Mean corpuscular volume QTL	21463
8	41620745	41620749	Mean corpuscular volume QTL	21464
8	41806439	41806443	Cryptorchidism QTL	55856
8	41844821	41844825	Mean corpuscular volume QTL	21465
8	41844821	41844825	Red blood cell count QTL	29647
8	45348613	45348617	Mean corpuscular volume QTL	21471
8	46773017	46773021	Mean corpuscular volume QTL	21473
8	46773017	46773021	Muscle conductivity QTL	161202
8	46799650	46799654	Mean corpuscular volume QTL	21474
8	46799650	46799654	Muscle conductivity QTL	161229
8	48506055	48506059	Muscle conductivity QTL	160947
8	48629253	48629257	Muscle conductivity QTL	160948
8	48696400	48696404	Mean corpuscular volume QTL	21477
8	48696400	48696404	Muscle conductivity QTL	160945
8	48938525	48938529	Mean corpuscular volume QTL	21480
8	49243317	49243321	Subcutaneous fat thickness QTL	291046
8	49285878	49285882	Teat number QTL	95539
8	49328661	49328665	Mean corpuscular volume QTL	21481
8	49328661	49328665	Muscle conductivity QTL	160944
8	49804200	49804204	Mean corpuscular volume QTL	21482
8	51044981	51044985	Teat number QTL	95540
8	51044981	51044985	Teat number QTL	258413
8	51526320	51526324	Mean corpuscular volume QTL	21487
8	51526320	51526324	Muscle conductivity QTL	160946
8	52401969	52401973	Mean corpuscular volume QTL	21490
8	52401969	52401973	Muscle conductivity QTL	160969
8	52411902	52411906	Litter weight, total QTL	292045
8	52458796	52458800	Teat number QTL	95541
8	52480706	52480710	Teat number QTL	95542
8	52501674	52501678	Mean corpuscular volume QTL	21491
8	52501674	52501678	Muscle conductivity QTL	160971
8	52560014	52560018	Teat number QTL	95543
8	52733996	52734000	Muscle conductivity QTL	160970
11	64610807	64610811	Amylase level QTL	289578
11	64610807	64610811	Blood lipase level QTL	296031
14	87796359	87796363	Thoracic vertebra number QTL	215222
14	87803849	87803853	Thoracic vertebra number QTL	215223
14	87859368	87859372	Thoracic vertebra number QTL	215224
14	87859368	87859372	Thoracic vertebra number QTL	215253
14	87859368	87859372	Thoracic vertebra number QTL	215255
14	87859375	87859379	Thoracic vertebra number QTL	215225
14	87859375	87859379	Thoracic vertebra number QTL	215254
14	87886868	87886872	Umbilical hernia QTL	284945
14	87900477	87900481	Thoracic vertebra number QTL	215226
16	26452595	26452599	Coping behavior QTL	124575
16	26500893	26500897	Meat color QTL	278005
16	26500927	26500931	Meat color QTL	278006
16	26515871	26515875	Meat color QTL	277919
16	26516604	26516608	Meat color QTL	277924
16	26516754	26516758	Meat color QTL	277832
16	26517323	26517327	Meat color QTL	278641
16	26517962	26517966	Meat color QTL	279867
16	26528024	26528028	Meat color QTL	278777
16	26531297	26531301	Meat color QTL	277947
16	26531437	26531441	Meat color QTL	277948
16	26532253	26532257	Meat color QTL	277949
16	26532412	26532416	Meat color QTL	277950
16	26533648	26533652	Meat color QTL	278007
16	27345973	27345977	Meat color QTL	277693
16	27346007	27346011	Meat color QTL	277694
16	27351120	27351124	Meat color QTL	277925
16	27364368	27364372	Meat color QTL	277617
16	27365915	27365919	Meat color QTL	277599
16	27375815	27375819	Meat color QTL	278623
16	27375823	27375827	Meat color QTL	278624
16	27377208	27377212	Meat color QTL	278618
16	27377224	27377228	Meat color QTL	278619
16	27412822	27412826	Longissimus muscle area QTL	292544
16	27443022	27443026	Meat color QTL	278003
16	27443467	27443471	Meat color QTL	278004
16	27444632	27444636	Meat color QTL	277612
16	27444768	27444772	Meat color QTL	277823
16	27445071	27445075	Meat color QTL	277824
16	27445185	27445189	Meat color QTL	277613
16	27445189	27445193	Meat color QTL	277825
16	27445348	27445352	Meat color QTL	277826
16	27445744	27445748	Meat color QTL	277827
16	27445923	27445927	Meat color QTL	277828
16	27445934	27445938	Meat color QTL	277614
16	27446000	27446004	Meat color QTL	277829
16	27446013	27446017	Meat color QTL	277615
16	27446021	27446025	Meat color QTL	277830
16	27446045	27446049	Meat color QTL	277831
16	27446114	27446118	Meat color QTL	277616
16	27448100	27448104	Meat color QTL	277790
16	27449966	27449970	Meat color QTL	278635
16	27452675	27452679	Meat color QTL	277575
16	27453348	27453352	Meat color QTL	277574
16	27455718	27455722	Meat color QTL	277576
16	27457946	27457950	Meat color QTL	277577
16	27458545	27458549	Meat color QTL	277578
16	27462503	27462507	Meat color QTL	280103
16	27463042	27463046	Semen volume QTL	238203
16	27468711	27468715	Meat color QTL	280455
16	27469492	27469496	Meat color QTL	280409
16	27491232	27491236	Meat color QTL	279769
16	27500878	27500882	Meat color QTL	280663
16	27501005	27501009	Meat color QTL	279970
16	27506359	27506363	Meat color QTL	279795
16	27506381	27506385	Meat color QTL	279796
16	27507130	27507134	Meat color QTL	279874
16	27509207	27509211	Meat color QTL	280452
16	27553898	27553902	Longissimus muscle depth QTL	292796
16	27560070	27560074	Semen volume QTL	238204
16	27566843	27566847	Meat color QTL	279808
16	27594395	27594399	Meat color QTL	280642
16	27594453	27594457	Meat color QTL	280643
16	27620407	27620411	Meat color QTL	277936
16	27620438	27620442	Meat color QTL	277929
16	27621056	27621060	Meat color QTL	278985
16	27621920	27621924	Meat color QTL	277714
16	27622539	27622543	Meat color QTL	280395
16	27622835	27622839	Meat color QTL	277898
16	27622951	27622955	Meat color QTL	277602
16	27623185	27623189	Meat color QTL	277551
16	27623200	27623204	Meat color QTL	277573
16	27623274	27623278	Meat color QTL	277611
16	27624251	27624255	Meat color QTL	277877
16	27624255	27624259	Meat color QTL	277878
16	27628684	27628688	Meat color QTL	277644
16	27635393	27635397	Meat color QTL	277901
16	27638336	27638340	Meat color QTL	278816
16	27656887	27656891	Meat color QTL	277902
16	27657944	27657948	Meat color QTL	277903
16	27674946	27674950	Meat color QTL	277605
16	27704769	27704773	Meat color QTL	277655
16	27705179	27705183	Meat color QTL	277812
16	27705543	27705547	Meat color QTL	277813
16	27705703	27705707	Meat color QTL	277814
16	27745451	27745455	Meat color QTL	277946
16	27798159	27798163	Meat color QTL	277663
16	27798195	27798199	Meat color QTL	277664
16	27798409	27798413	Meat color QTL	277933
16	27798480	27798484	Meat color QTL	277934
16	27798553	27798557	Meat color QTL	277935
16	27798830	27798834	Meat color QTL	277665
16	27798843	27798847	Meat color QTL	277666
16	27798931	27798935	Meat color QTL	277667
16	27798961	27798965	Meat color QTL	277668
16	27799032	27799036	Meat color QTL	277726
16	27799233	27799237	Meat color QTL	277855
16	27799299	27799303	Meat color QTL	277727
16	27799408	27799412	Meat color QTL	277728
16	27799430	27799434	Meat color QTL	277729
16	27799452	27799456	Meat color QTL	277730
16	27799573	27799577	Meat color QTL	278050
16	27799827	27799831	Meat color QTL	277731
16	27799835	27799839	Meat color QTL	277732
16	27799900	27799904	Meat color QTL	277733
16	27799989	27799993	Meat color QTL	277734
16	27800058	27800062	Meat color QTL	278051
16	27800073	27800077	Meat color QTL	278052
16	27800074	27800078	Meat color QTL	278053
16	27800311	27800315	Meat color QTL	277738
16	27800372	27800376	Meat color QTL	277739
16	27800409	27800413	Meat color QTL	277740
16	27800782	27800786	Meat color QTL	277741
16	27800983	27800987	Meat color QTL	277742
16	27801029	27801033	Meat color QTL	277743
16	27801106	27801110	Meat color QTL	277744
16	27801165	27801169	Meat color QTL	277745
16	27801197	27801201	Meat color QTL	277746
16	27801296	27801300	Meat color QTL	277747
16	27801343	27801347	Meat color QTL	277748
16	27801597	27801601	Meat color QTL	277749
16	27801768	27801772	Meat color QTL	277750
16	27801811	27801815	Meat color QTL	277751
16	27801986	27801990	Meat color QTL	277654
16	27802014	27802018	Meat color QTL	277752
16	27802929	27802933	Meat color QTL	277753
16	27803024	27803028	Meat color QTL	277760
16	27803038	27803042	Meat color QTL	277737
16	27803129	27803133	Meat color QTL	277735
16	27803148	27803152	Meat color QTL	277669
16	27803314	27803318	Meat color QTL	277841
16	27803351	27803355	Meat color QTL	277842
16	27803553	27803557	Meat color QTL	277843
16	27803561	27803565	Meat color QTL	277844
16	27803673	27803677	Meat color QTL	277845
16	27803704	27803708	Meat color QTL	277846
16	27803748	27803752	Meat color QTL	277847
16	27803808	27803812	Meat color QTL	277876
16	27803984	27803988	Meat color QTL	277670
16	27804344	27804348	Meat color QTL	277671
16	27804368	27804372	Meat color QTL	277672
16	27804835	27804839	Meat color QTL	277848
16	27804933	27804937	Meat color QTL	277849
16	27805049	27805053	Meat color QTL	277850
16	27805050	27805054	Meat color QTL	277851
16	27805716	27805720	Meat color QTL	277673
16	27806881	27806885	Meat color QTL	277674
16	27807034	27807038	Meat color QTL	277675
16	27807200	27807204	Meat color QTL	277676
16	27807259	27807263	Meat color QTL	277677
16	27807761	27807765	Meat color QTL	277604
16	27807932	27807936	Meat color QTL	277852
16	27808314	27808318	Meat color QTL	277678
16	27808367	27808371	Meat color QTL	277679
16	27808514	27808518	Meat color QTL	277680
16	27808779	27808783	Meat color QTL	277687
16	27808787	27808791	Meat color QTL	277688
16	27808982	27808986	Meat color QTL	277681
16	27809043	27809047	Meat color QTL	277682
16	27809193	27809197	Meat color QTL	277683
16	27809459	27809463	Meat color QTL	277853
16	27809479	27809483	Meat color QTL	277854
16	27809576	27809580	Meat color QTL	277684
16	27855614	27855618	Meat color QTL	277806
16	27856142	27856146	Meat color QTL	277685
16	27858111	27858115	Meat color QTL	277662
16	27858856	27858860	Meat color QTL	277595
16	27859100	27859104	Meat color QTL	277596
16	27860252	27860256	Meat color QTL	277597
16	27860263	27860267	Meat color QTL	277598
16	27861314	27861318	Meat color QTL	277565
16	27861543	27861547	Meat color QTL	277566
16	27861544	27861548	Meat color QTL	277567
16	27861638	27861642	Meat color QTL	277568
16	27861883	27861887	Meat color QTL	277569
16	27862515	27862519	Meat color QTL	277570
16	27862543	27862547	Meat color QTL	277571
16	27863062	27863066	Meat color QTL	277572
16	27863607	27863611	Meat color QTL	277718
16	27864210	27864214	Meat color QTL	277631
16	27864889	27864893	Meat color QTL	277720
16	27864991	27864995	Meat color QTL	277721
16	27865005	27865009	Meat color QTL	277722
16	27866006	27866010	Meat color QTL	277564
16	27866489	27866493	Meat color QTL	278063
16	27867159	27867163	Meat color QTL	278064
16	27867972	27867976	Meat color QTL	277719
16	27868422	27868426	Meat color QTL	278070
16	27870844	27870848	Meat color QTL	277815
16	27871363	27871367	Meat color QTL	277811
16	27872392	27872396	Meat color QTL	277317
16	27873823	27873827	Meat color QTL	278085
16	27873863	27873867	Meat color QTL	278086
16	27873960	27873964	Meat color QTL	278087
16	27873979	27873983	Meat color QTL	278088
16	27874119	27874123	Meat color QTL	278089
16	27874194	27874198	Meat color QTL	278090
16	27875486	27875490	Meat color QTL	278091
16	27875634	27875638	Meat color QTL	278092
16	27876401	27876405	Meat color QTL	277883
16	27876413	27876417	Meat color QTL	277884
16	27877048	27877052	Meat color QTL	277885
16	27877375	27877379	Meat color QTL	277886
16	27877424	27877428	Meat color QTL	277887
16	27877473	27877477	Meat color QTL	277888
16	27877652	27877656	Meat color QTL	277889
16	27877810	27877814	Meat color QTL	277890
16	27878528	27878532	Meat color QTL	277891
16	27878961	27878965	Meat color QTL	277892
16	27879181	27879185	Meat color QTL	277893
16	27879484	27879488	Meat color QTL	277894
16	27879560	27879564	Meat color QTL	277895
16	27879696	27879700	Meat color QTL	277896
16	27879736	27879740	Meat color QTL	277897
16	27879801	27879805	Meat color QTL	277882
16	27880990	27880994	Meat color QTL	277816
16	27881092	27881096	Meat color QTL	277817
16	27881411	27881415	Meat color QTL	277818
16	27881870	27881874	Meat color QTL	277819
16	27882462	27882466	Meat color QTL	277656
16	27883027	27883031	Meat color QTL	277636
16	27883485	27883489	Meat color QTL	277637
16	27885935	27885939	Meat color QTL	277638
16	27886667	27886671	Meat color QTL	277639
16	27887183	27887187	Meat color QTL	277640
16	27889065	27889069	Meat color QTL	277641
16	27889996	27890000	Meat color QTL	277543
16	28750261	28750265	Arachidic acid to stearic acid ratio QTL	101664
16	28793197	28793201	Meat color QTL	280140
16	28793330	28793334	Meat color QTL	280141
16	28793565	28793569	Meat color QTL	280142
16	28793700	28793704	Meat color QTL	280043
16	28794177	28794181	Meat color QTL	280254
16	28794275	28794279	Meat color QTL	280255
16	28794338	28794342	Meat color QTL	280256
16	28794434	28794438	Meat color QTL	280257
16	28794574	28794578	Meat color QTL	280258
16	28794615	28794619	Meat color QTL	280259
16	28794727	28794731	Meat color QTL	280260
16	28794856	28794860	Meat color QTL	280261
16	28794973	28794977	Meat color QTL	280262
16	28795287	28795291	Meat color QTL	280263
16	28795392	28795396	Meat color QTL	280264
16	28795414	28795418	Meat color QTL	280265
16	28795590	28795594	Meat color QTL	280266
16	28795821	28795825	Meat color QTL	280267
16	28795823	28795827	Meat color QTL	280268
16	28796538	28796542	Meat color QTL	280269
16	28796671	28796675	Meat color QTL	280270
16	28797292	28797296	Meat color QTL	280044
16	28797615	28797619	Meat color QTL	280045
16	28799830	28799834	Meat color QTL	280271
16	28799884	28799888	Meat color QTL	280272
16	28799975	28799979	Meat color QTL	280273
16	28801094	28801098	Meat color QTL	280274
16	28801349	28801353	Meat color QTL	280275
16	28801926	28801930	Meat color QTL	279800
16	28801962	28801966	Meat color QTL	279801
16	28801971	28801975	Meat color QTL	279802
16	28808799	28808803	Meat color QTL	280665
16	28818665	28818669	Meat color QTL	280008
16	28819161	28819165	Meat color QTL	280276
16	28819162	28819166	Meat color QTL	280277
16	28819280	28819284	Meat color QTL	280278
16	28820852	28820856	Meat color QTL	280279
16	28821515	28821519	Meat color QTL	280280
16	28821557	28821561	Meat color QTL	280281
16	28821572	28821576	Meat color QTL	280282
16	28821918	28821922	Meat color QTL	279921
16	28821936	28821940	Meat color QTL	279922
16	28823097	28823101	Meat color QTL	280283
16	28823270	28823274	Meat color QTL	280284
16	28823481	28823485	Meat color QTL	280285
16	28823517	28823521	Meat color QTL	280286
16	28823818	28823822	Meat color QTL	280287
16	28823989	28823993	Meat color QTL	280288
16	28824072	28824076	Meat color QTL	280289
16	28824397	28824401	Meat color QTL	280290
16	28824458	28824462	Meat color QTL	280291
16	28824503	28824507	Meat color QTL	280292
16	28824595	28824599	Meat color QTL	280293
16	28826974	28826978	Meat color QTL	280659
16	28832293	28832297	Meat color QTL	280294
16	28832423	28832427	Meat color QTL	280295
16	28832495	28832499	Meat color QTL	280296
16	28832672	28832676	Meat color QTL	280297
16	28832962	28832966	Meat color QTL	280298
16	28833201	28833205	Meat color QTL	280699
16	28833500	28833504	Meat color QTL	280432
16	28833679	28833683	Meat color QTL	280433
16	28836706	28836710	Meat color QTL	280660
16	28855282	28855286	Meat color QTL	280685
16	28862812	28862816	Coping behavior QTL	124577
16	28862812	28862816	Coping behavior QTL	125029
16	28866238	28866242	Meat color QTL	280645
16	28866769	28866773	Meat color QTL	280674
16	28867641	28867645	Meat color QTL	280675
16	28867816	28867820	Meat color QTL	280410
16	28868298	28868302	Meat color QTL	280299
16	28868845	28868849	Meat color QTL	280300
16	28869287	28869291	Meat color QTL	280301
16	28869617	28869621	Meat color QTL	280302
16	28869618	28869622	Meat color QTL	280303
16	28869620	28869624	Meat color QTL	280304
16	28869867	28869871	Meat color QTL	280676
16	28870919	28870923	Meat color QTL	280692
16	28871659	28871663	Meat color QTL	280305
16	28874272	28874276	Meat color QTL	280306
16	28874975	28874979	Meat color QTL	280307
16	28874982	28874986	Meat color QTL	280308
16	28875063	28875067	Meat color QTL	280309
16	28875071	28875075	Meat color QTL	280310
16	28875266	28875270	Meat color QTL	280693
16	28875661	28875665	Meat color QTL	280311
16	28875948	28875952	Meat color QTL	280312
16	28876032	28876036	Meat color QTL	280313
16	28876075	28876079	Meat color QTL	280314
16	28876731	28876735	Meat color QTL	280666
16	28876754	28876758	Meat color QTL	280667
16	28876845	28876849	Meat color QTL	280661
16	28881401	28881405	Meat color QTL	279830
16	36089323	36089327	Arachidic acid to stearic acid ratio QTL	101639
16	36108724	36108728	Arachidic acid to stearic acid ratio QTL	101630
16	36133835	36133839	Subcutaneous fat thickness QTL	263826
16	36198733	36198737	Arachidic acid to stearic acid ratio QTL	101665
16	36420226	36420230	Arachidic acid to stearic acid ratio QTL	101640
16	36420226	36420230	Eicosenoic acid to eicosanoic acid ratio QTL	101745
16	36455969	36455973	Subcutaneous fat thickness QTL	263827
16	36477117	36477121	Feed conversion ratio QTL	62272
16	36507635	36507639	Feed conversion ratio QTL	62273
16	36507635	36507639	Coping behavior QTL	124876
16	36507635	36507639	Coping behavior QTL	125032
16	38629948	38629952	Longissimus muscle depth QTL	292882
16	39651877	39651881	Arachidic acid content QTL	213615
16	39651877	39651881	Arachidic acid to stearic acid ratio QTL	213622
16	39651877	39651881	Cis-11-Eicosenoic acid to arachidic acid ratio QTL	213645
16	39654023	39654027	Arachidic acid content QTL	213613
16	39654023	39654027	Arachidic acid to stearic acid ratio QTL	213620
16	39798676	39798680	Arachidic acid content QTL	213619
16	39814922	39814926	Subcutaneous fat thickness QTL	263777
16	39902520	39902524	Thoracolumbar vertebra number QTL	64782
16	39932738	39932742	Arachidic acid content QTL	22521
