# Supplementary material for: Whole-genome resequencing reveals the genetic diversity, population structure and selection signatures in Chinese indigenous Kele pigs
Source: Front Vet Sci. 2025 Oct 29;12:1655561. doi: 10.3389/fvets.2025.1655561 (PMC12605136; doi:10.3389/fvets.2025.1655561)
Supplement: Supplementary file 1 [file Data_Sheet_1.ZIP › Supplementary Material/Table S7.xls]

## Sheet: Sheet1
Table S7. The information of the 192 candidate genes
Gene ID	Chr	Start	End
RPL10L	1	176603176	176604116
NTRK3	1	191535738	191941675
AGBL1	1	192725366	193534530
LOC106509171	1	208914827	209173719
LOC106509172	1	209123415	209152842
MPDZ	1	209181440	209351797
LOC106509174	1	209368633	209433822
LOC102165237	1	209494784	209673939
PTPRD	1	211832408	214013013
JAK2	1	216849743	217002310
SLC1A1	1	217366492	217441643
LOC110256886	1	217436767	217492670
KCNV2	1	219099857	219113194
VLDLR	1	219178500	219210324
ABHD17B	1	225149921	225193329
C1H9orf85	1	225193421	225258927
VPS13A	1	230069338	230331343
PRR16	2	124198882	124463892
LOC110259454	2	124387407	124448329
LOC100524732	2	124718523	124733892
SHISA9	3	29966480	30272800
RMI2	3	31807716	31814869
PRM1	3	31861086	31861529
PRM2	3	31864349	31864959
PRM3	3	31865158	31866717
TNP2	3	31868516	31871530
SOCS1	3	31879142	31883041
LOC110260110	3	31922214	31932815
C4H8orf33	4	46007	61603
LOC100621388	4	62883	81377
ZNF34	4	121979	134925
RPL8	4	136104	138651
LOC110260418	4	153289	159141
ZNF7	4	159216	169571
COMMD5	4	178526	180842
LOC102158405	4	182683	186568
ZNF251	4	186688	193100
ARHGAP39	4	206134	274998
ANGPT1	4	29925202	30233434
PMP2	4	55116258	55141619
LOC106510037	4	55232482	55236484
FABP5	4	55277830	55282585
POGZ	4	97776578	97833287
PSMB4	4	97835543	97837909
SELENBP1	4	97860924	97894002
LOC110260473	4	114627101	114708288
WIF1	5	29450441	29543913
GRIP1	5	30697017	31175412
CAND1	5	31657507	31700163
LOC106510333	5	33458909	33488806
CPSF6	5	33525667	33559941
LYZ	5	33612592	33618953
YEATS4	5	33626815	33649633
FRS2	5	33725431	33852952
CCT2	5	33858513	33873596
LRRC10	5	33878651	33880694
BEST3	5	33909972	33957169
KCNC2	5	38326407	38533110
AMN1	5	42518565	42567946
ETFBKMT	5	42568130	42575983
LOC110260715	5	42576049	42596516
DENND5B	5	42642675	42870980
PPFIBP1	5	46031397	46222894
SMCO2	5	46244219	46274049
ARNTL2	5	46289872	46482369
ITPR2	5	46935922	47465681
SOX5	5	49159949	50166463
ST8SIA1	5	51211311	51361175
LOC100621352	5	51395983	51426340
CMAS	5	51438174	51458531
ABCC9	5	51536530	51673583
DERA	5	56590981	56706479
VDR	5	78205806	78266505
LOC102167685	5	78266598	78270925
ACADM	6	137541480	137575544
LOC102163422	6	137582656	137591172
SLC44A5	6	137595295	138009530
NEGR1	6	140780396	141652414
CNPY3	7	38014765	38025752
GNMT	7	38038358	38041218
PEX6	7	38039851	38052384
PPP2R5D	7	38055588	38078429
MEA1	7	38077891	38080260
KLHDC3	7	38080376	38087170
RRP36	7	38087257	38094548
CUL7	7	38097847	38115498
LOC110261528	7	38100953	38101577
MRPL2	7	38116171	38121593
KLC4	7	38120673	38134530
PTK7	7	38135674	38205662
SRF	7	38213299	38223686
FNTB	7	89052450	89131075
MAX	7	89142965	89168265
LOC102158121	7	89208964	89236647
LOC102159623	7	89957987	90002528
LOC110261688	7	90198150	90200650
LOC102162169	7	90287489	90328889
C7H14orf53	7	90322350	90325487
GPHN	7	90345725	90913625
FAM71D	7	90929798	90947079
MPP5	7	90955523	91055923
ATP6V1D	7	91065997	91084908
EIF2S1	7	91085024	91109835
PLEK2	7	91110326	91132582
LOC102163918	7	91132969	91141045
SIPA1L1	7	94789793	95168728
LOC110261627	7	95162118	95197669
LOC110261648	7	121820141	121844012
SCFD2	8	39715527	40145904
KIT	8	41402333	41492306
LOC106510374	8	41794313	41808396
KDR	8	41809115	41856379
TLL1	8	42855882	43094215
LOC106504649	8	46865944	46919748
FSTL5	8	50264271	51052933
LOC106504658	8	51534819	51576623
TKTL2	8	52325781	52328286
LOC110261974	8	52325781	52343140
TMA16	8	52343206	52371367
45717	8	52375509	52472598
LOC100519499	8	53576926	53637383
LOC100523077	8	54683343	54729516
LOC110262103	8	54743818	54751550
TMEM165	8	54751569	54786744
EXOC1	8	55189365	55246256
CEP135	8	55250901	55323396
KIAA1211	8	55336362	55600931
LOC102158358	8	59270973	59437784
LOC110262110	8	59459449	59863017
UTP3	8	67475970	67477587
RUFY3	8	67494551	67582144
GRSF1	8	67586934	67607422
LOC110262157	8	91155477	91274898
GOLM1	10	29117577	29219024
NAA35	10	29221530	29322709
GPR158	10	49862311	50202748
LOC102167784	11	64473558	64645915
CBX8	12	2562418	2565035
CBX2	12	2570840	2578969
ENPP7	12	2612542	2619541
SMURF2	12	14368682	14492129
CEP95	12	14507840	14571651
DNAJC13	13	73573886	73707951
GTPBP8	13	146822780	146932864
CD200R1	13	146953134	146994325
CD200R1L	13	147024540	147060269
MICU1	14	75203730	75445628
FAM149B1	14	75992656	76065822
DNAJC9	14	76064597	76070301
MRPS16	14	76071016	76074639
CFAP70	14	76075268	76199898
ADK	14	76864326	77320586
BMPR1A	14	87743269	87891790
MMRN2	14	87891584	87916327
SNCG	14	87916352	87922111
BOK	15	140171133	140184126
THAP4	15	140190197	140223454
ATG4B	15	140223902	140245590
LOC110256926	15	140245303	140247782
DTYMK	15	140248070	140255803
ING5	15	140264707	140279020
D2HGDH	15	140282058	140301894
GAL3ST2	15	140308611	140320653
OXCT1	16	26514496	26659739
GHR	16	27126299	27422618
CCDC152	16	27474696	27538361
SELENOP	16	27537884	27547863
LOC102159340	16	27705061	27718003
LOC110257240	16	27718917	27726605
LOC102162264	16	27728498	27730493
ANXA2R	16	27744341	27744896
LOC100523870	16	27748942	27759477
LOC102162127	16	27762325	27762868
ZNF131	16	27813973	27846872
NIM1K	16	27858107	27930365
LOC102161640	16	28470477	28962383
FGF10	16	28695464	28779953
GPBP1	16	36217234	36298007
RAB3C	16	37411930	37729583
PDE4D	16	37897299	39406534
LOC110257278	16	38653192	38654216
ELOVL7	16	39588121	39680273
ERCC8	16	39704601	39770330
NDUFAF2	16	39770397	39950786
SMIM15	16	39954351	39958642
LOC102161888	16	39958612	40084728
CWC27	16	43346294	43593474
LOC110257245	16	43554666	43672767
CENPK	16	44008672	44080565
PPWD1	16	44080616	44113064
LOC110257246	16	44093573	44098652
TRIM23	16	44103338	44146291
