# Supplementary material for: Whole-genome resequencing reveals the genetic diversity, population structure and selection signatures in Chinese indigenous Kele pigs
Source: Front Vet Sci. 2025 Oct 29;12:1655561. doi: 10.3389/fvets.2025.1655561 (PMC12605136; doi:10.3389/fvets.2025.1655561)
Supplement: Supplementary file 1 [file Data_Sheet_1.ZIP › Supplementary Material/Table S9.xls]

## Sheet: Sheet1
Table S9. GO analysis of the candidate genes
Category	ID	Description	p value	Count	Gene ID
BP	GO:0031532	actin cytoskeleton reorganization	0.000142586	4	PTK7/PLEK2/SIPA1L1/KIT
BP	GO:0033674	positive regulation of kinase activity	0.00016421	6	NTRK3/JAK2/SLC1A1/SOCS1/KIT/KDR
MF	GO:0019199	transmembrane receptor protein kinase activity	0.00017089	5	NTRK3/JAK2/KIT/KDR/BMPR1A
BP	GO:0046427	positive regulation of receptor signaling pathway via JAK-STAT	0.000184198	3	JAK2/SOCS1/KIT
BP	GO:1904894	positive regulation of receptor signaling pathway via STAT	0.000300535	3	JAK2/SOCS1/KIT
BP	GO:0051347	positive regulation of transferase activity	0.000574266	6	NTRK3/JAK2/SLC1A1/SOCS1/KIT/KDR
BP	GO:0010975	regulation of neuron projection development	0.00072985	5	NTRK3/PTK7/SRF/SIPA1L1/RUFY3
MF	GO:0004714	transmembrane receptor protein tyrosine kinase activity	0.000759825	4	NTRK3/JAK2/KIT/KDR
BP	GO:0120035	regulation of plasma membrane bounded cell projection organization	0.000880684	6	NTRK3/PTK7/SRF/PLEK2/SIPA1L1/RUFY3
BP	GO:0009116	nucleoside metabolic process	0.000902651	3	VDR/GNMT/ADK
BP	GO:0031344	regulation of cell projection organization	0.000963311	6	NTRK3/PTK7/SRF/PLEK2/SIPA1L1/RUFY3
BP	GO:1901657	glycosyl compound metabolic process	0.0012025	3	DERA/GNMT/ADK
MF	GO:0004713	protein tyrosine kinase activity	0.00122238	4	NTRK3/JAK2/KIT/KDR
BP	GO:0032147	activation of protein kinase activity	0.00245348	3	JAK2/SLC1A1/SOCS1
BP	GO:0042327	positive regulation of phosphorylation	0.00274951	7	NTRK3/JAK2/SLC1A1/SOCS1/KIT/KDR/BMPR1A
BP	GO:0031346	positive regulation of cell projection organization	0.00285648	4	NTRK3/PTK7/SRF/PLEK2
BP	GO:0002244	hematopoietic progenitor cell differentiation	0.00329701	3	SRF/KIT/KDR
BP	GO:0019692	deoxyribose phosphate metabolic process	0.00402853	2	DERA/ADK
BP	GO:0030261	chromosome condensation	0.00402853	2	PRM1/PRM2
BP	GO:0042278	purine nucleoside metabolic process	0.00402853	2	GNMT/ADK
BP	GO:0060976	coronary vasculature development	0.00402853	2	PTK7/SRF
BP	GO:1902895	positive regulation of pri-miRNA transcription by RNA polymerase II	0.00402853	2	SRF/BMPR1A
BP	GO:0010562	positive regulation of phosphorus metabolic process	0.00415246	7	NTRK3/JAK2/SLC1A1/SOCS1/KIT/KDR/BMPR1A
BP	GO:0045937	positive regulation of phosphate metabolic process	0.00415246	7	NTRK3/JAK2/SLC1A1/SOCS1/KIT/KDR/BMPR1A
BP	GO:0030218	erythrocyte differentiation	0.00429877	3	JAK2/SRF/KIT
CC	GO:0000786	nucleosome	0.00439935	3	PRM1/PRM2/TNP2
BP	GO:0043549	regulation of kinase activity	0.00450911	6	NTRK3/JAK2/SLC1A1/SOCS1/KIT/KDR
MF	GO:0016782	transferase activity, transferring sulphur-containing groups	0.00474826	3	LOC100621352/GAL3ST2/OXCT1
BP	GO:0008306	associative learning	0.00489285	2	SLC1A1/SRF
BP	GO:0009262	deoxyribonucleotide metabolic process	0.00489285	2	DERA/ADK
BP	GO:0030219	megakaryocyte differentiation	0.00489285	2	SRF/KIT
BP	GO:0022603	regulation of anatomical structure morphogenesis	0.00496883	7	PTK7/SRF/SIPA1L1/KIT/KDR/RUFY3/BMPR1A
CC	GO:0044815	DNA packaging complex	0.00508845	3	PRM1/PRM2/TNP2
BP	GO:0045860	positive regulation of protein kinase activity	0.00519893	4	JAK2/SLC1A1/SOCS1/KIT
BP	GO:0007169	transmembrane receptor protein tyrosine kinase signaling pathway	0.00555209	6	NTRK3/JAK2/SOCS1/ANGPT1/KIT/KDR
BP	GO:0001569	branching involved in blood vessel morphogenesis	0.00583458	2	SRF/KDR
BP	GO:0035904	aorta development	0.00583458	2	SRF/BMPR1A
BP	GO:0061383	trabecula morphogenesis	0.00583458	2	SRF/BMPR1A
BP	GO:0061614	pri-miRNA transcription by RNA polymerase II	0.00583458	2	SRF/BMPR1A
BP	GO:1902893	regulation of pri-miRNA transcription by RNA polymerase II	0.00583458	2	SRF/BMPR1A
BP	GO:0034101	erythrocyte homeostasis	0.00589461	3	JAK2/SRF/KIT
BP	GO:0007283	spermatogenesis	0.00656599	5	PRM1/PRM2/TNP2/MEA1/KIT
BP	GO:0001568	blood vessel development	0.00657882	6	SLC1A1/ANGPT1/PTK7/SRF/KDR/BMPR1A
BP	GO:0002042	cell migration involved in sprouting angiogenesis	0.00685218	2	SRF/KDR
BP	GO:0048232	male gamete generation	0.00750935	5	PRM1/PRM2/TNP2/MEA1/KIT
BP	GO:0001934	positive regulation of protein phosphorylation	0.0079445	6	JAK2/SLC1A1/SOCS1/KIT/KDR/BMPR1A
BP	GO:0001944	vasculature development	0.00836981	6	SLC1A1/ANGPT1/PTK7/SRF/KDR/BMPR1A
BP	GO:0046425	regulation of receptor signaling pathway via JAK-STAT	0.00887811	3	JAK2/SOCS1/KIT
BP	GO:0002262	myeloid cell homeostasis	0.00944681	3	JAK2/SRF/KIT
BP	GO:0051338	regulation of transferase activity	0.00974441	6	NTRK3/JAK2/SLC1A1/SOCS1/KIT/KDR
BP	GO:0003205	cardiac chamber development	0.0100364	3	PTK7/SRF/BMPR1A
BP	GO:1904892	regulation of receptor signaling pathway via STAT	0.0100364	3	JAK2/SOCS1/KIT
BP	GO:0048844	artery morphogenesis	0.010345	2	SRF/BMPR1A
CC	GO:0000785	chromatin	0.0108612	5	PRM1/PRM2/TNP2/POGZ/SRF
BP	GO:0007167	enzyme linked receptor protein signaling pathway	0.0109917	7	NTRK3/JAK2/SOCS1/ANGPT1/KIT/KDR/BMPR1A
BP	GO:0048863	stem cell differentiation	0.0119317	3	SRF/KIT/BMPR1A
BP	GO:0072359	circulatory system development	0.0124061	7	NTRK3/SLC1A1/ANGPT1/PTK7/SRF/KDR/BMPR1A
BP	GO:0043085	positive regulation of catalytic activity	0.0129058	7	NTRK3/JAK2/SLC1A1/SOCS1/SIPA1L1/KIT/KDR
BP	GO:0007612	learning	0.0130255	2	SLC1A1/SRF
BP	GO:0014068	positive regulation of phosphatidylinositol 3-kinase signaling	0.0130255	2	NTRK3/KDR
BP	GO:0060840	artery development	0.0130255	2	SRF/BMPR1A
BP	GO:0030323	respiratory tube development	0.0133021	3	PTK7/SRF/BMPR1A
BP	GO:0030324	lung development	0.0133021	3	PTK7/SRF/BMPR1A
BP	GO:0042509	regulation of tyrosine phosphorylation of STAT protein	0.0144671	2	JAK2/SOCS1
BP	GO:0035295	tube development	0.0147697	7	SLC1A1/ANGPT1/PTK7/SRF/KIT/KDR/BMPR1A
BP	GO:0046777	protein autophosphorylation	0.0155199	3	JAK2/EIF2S1/KDR
BP	GO:0001707	mesoderm formation	0.0159742	2	SRF/BMPR1A
BP	GO:0030030	cell projection organization	0.0161319	8	NTRK3/PTK7/SRF/ATP6V1D/PLEK2/SIPA1L1/KIT/RUFY3
MF	GO:0016773	phosphotransferase activity, alcohol group as acceptor	0.0162424	7	NTRK3/JAK2/PTK7/KIT/KDR/ADK/BMPR1A
BP	GO:0048514	blood vessel morphogenesis	0.0173235	5	SLC1A1/ANGPT1/SRF/KDR/BMPR1A
BP	GO:0044093	positive regulation of molecular function	0.0174897	8	NTRK3/JAK2/SLC1A1/SOCS1/SRF/SIPA1L1/KIT/KDR
BP	GO:0003281	ventricular septum development	0.0175456	2	PTK7/BMPR1A
BP	GO:0007260	tyrosine phosphorylation of STAT protein	0.0175456	2	JAK2/SOCS1
BP	GO:0010976	positive regulation of neuron projection development	0.0175456	2	NTRK3/PTK7
BP	GO:0048332	mesoderm morphogenesis	0.0175456	2	SRF/BMPR1A
BP	GO:0055006	cardiac cell development	0.0175456	2	SRF/BMPR1A
BP	GO:0055013	cardiac muscle cell development	0.0175456	2	SRF/BMPR1A
BP	GO:0061515	myeloid cell development	0.0175456	2	SRF/KIT
BP	GO:0009611	response to wounding	0.0178581	4	SLC1A1/PTK7/SRF/KDR
BP	GO:0060541	respiratory system development	0.0179343	3	PTK7/SRF/BMPR1A
BP	GO:0014066	regulation of phosphatidylinositol 3-kinase signaling	0.01918	2	NTRK3/KDR
BP	GO:0090398	cellular senescence	0.01918	2	SRF/BMPR1A
BP	GO:0035239	tube morphogenesis	0.021969	6	SLC1A1/ANGPT1/PTK7/SRF/KDR/BMPR1A
BP	GO:0009798	axis specification	0.0226319	2	SRF/BMPR1A
MF	GO:0004672	protein kinase activity	0.0242564	6	NTRK3/JAK2/PTK7/KIT/KDR/BMPR1A
BP	GO:0001704	formation of primary germ layer	0.024447	2	SRF/BMPR1A
BP	GO:0009411	response to UV	0.024447	2	EIF2S1/ERCC8
BP	GO:0043534	blood vessel endothelial cell migration	0.024447	2	SRF/KDR
BP	GO:0031401	positive regulation of protein modification process	0.0251021	6	JAK2/SLC1A1/SOCS1/KIT/KDR/BMPR1A
BP	GO:0090100	positive regulation of transmembrane receptor protein serine/threonine kinase signaling pathway	0.0263197	2	JAK2/BMPR1A
CC	GO:0032993	protein-DNA complex	0.0270372	3	PRM1/PRM2/TNP2
BP	GO:0042325	regulation of phosphorylation	0.0270675	7	NTRK3/JAK2/SLC1A1/SOCS1/KIT/KDR/BMPR1A
BP	GO:0048568	embryonic organ development	0.0270785	4	PTK7/SRF/KIT/BMPR1A
BP	GO:0010811	positive regulation of cell-substrate adhesion	0.0282488	2	JAK2/KDR
BP	GO:0050770	regulation of axonogenesis	0.0282488	2	SRF/RUFY3
BP	GO:0120034	positive regulation of plasma membrane bounded cell projection assembly	0.0282488	2	SRF/PLEK2
BP	GO:0010631	epithelial cell migration	0.0284865	3	SRF/KIT/KDR
BP	GO:0090132	epithelium migration	0.0284865	3	SRF/KIT/KDR
BP	GO:0010647	positive regulation of cell communication	0.0286061	8	NTRK3/JAK2/SLC1A1/SOCS1/PTK7/KIT/KDR/BMPR1A
MF	GO:0008146	sulfotransferase activity	0.0293738	2	LOC100621352/GAL3ST2
BP	GO:0030217	T cell differentiation	0.0295784	3	SOCS1/SRF/KIT
BP	GO:0023056	positive regulation of signaling	0.0302274	8	NTRK3/JAK2/SLC1A1/SOCS1/PTK7/KIT/KDR/BMPR1A
BP	GO:0007498	mesoderm development	0.0302331	2	SRF/BMPR1A
BP	GO:0060395	SMAD protein signal transduction	0.0302331	2	JAK2/BMPR1A
BP	GO:0007259	receptor signaling pathway via JAK-STAT	0.0306923	3	JAK2/SOCS1/KIT
BP	GO:0007507	heart development	0.0317637	4	NTRK3/PTK7/SRF/BMPR1A
BP	GO:0090130	tissue migration	0.0318282	3	SRF/KIT/KDR
CC	GO:0045121	membrane raft	0.0319826	3	SLC1A1/KDR/BMPR1A
CC	GO:0098857	membrane microdomain	0.0319826	3	SLC1A1/KDR/BMPR1A
BP	GO:0097696	receptor signaling pathway via STAT	0.032986	3	JAK2/SOCS1/KIT
BP	GO:0003279	cardiac septum development	0.0343621	2	PTK7/BMPR1A
BP	GO:0055007	cardiac muscle cell differentiation	0.0343621	2	SRF/BMPR1A
BP	GO:0007276	gamete generation	0.035363	5	PRM1/PRM2/TNP2/MEA1/KIT
BP	GO:0018108	peptidyl-tyrosine phosphorylation	0.0353671	3	JAK2/SOCS1/KIT
BP	GO:0014065	phosphatidylinositol 3-kinase signaling	0.0365046	2	NTRK3/KDR
BP	GO:0120036	plasma membrane bounded cell projection organization	0.0365985	7	NTRK3/PTK7/SRF/PLEK2/SIPA1L1/KIT/RUFY3
CC	GO:0000313	organellar ribosome	0.0376202	2	MRPL2/MRPS16
CC	GO:0005761	mitochondrial ribosome	0.0376202	2	MRPL2/MRPS16
BP	GO:0018212	peptidyl-tyrosine modification	0.0378352	3	JAK2/SOCS1/KIT
BP	GO:0031589	cell-substrate adhesion	0.0378352	3	JAK2/SRF/KDR
MF	GO:0016772	transferase activity, transferring phosphorus-containing groups	0.0390787	8	NTRK3/JAK2/CMAS/PTK7/KIT/KDR/ADK/BMPR1A
BP	GO:0048872	homeostasis of number of cells	0.0391017	3	JAK2/SRF/KIT
BP	GO:0031347	regulation of defense response	0.0415275	4	JAK2/SOCS1/PSMB4/CD200R1L
BP	GO:0003231	cardiac ventricle development	0.0432293	2	PTK7/BMPR1A
BP	GO:0009967	positive regulation of signal transduction	0.0438697	7	NTRK3/JAK2/SOCS1/PTK7/KIT/KDR/BMPR1A
BP	GO:0003006	developmental process involved in reproduction	0.0439005	6	PRM1/PRM2/TNP2/MEA1/KIT/BMPR1A
BP	GO:0006979	response to oxidative stress	0.0443819	3	SLC1A1/EIF2S1/ERCC8
MF	GO:0016301	kinase activity	0.0448652	7	NTRK3/JAK2/PTK7/KIT/KDR/ADK/BMPR1A
BP	GO:0019220	regulation of phosphate metabolic process	0.0450664	7	NTRK3/JAK2/SLC1A1/SOCS1/KIT/KDR/BMPR1A
BP	GO:0051174	regulation of phosphorus metabolic process	0.0450664	7	NTRK3/JAK2/SLC1A1/SOCS1/KIT/KDR/BMPR1A
BP	GO:0019221	cytokine-mediated signaling pathway	0.0454578	4	JAK2/SLC1A1/SOCS1/KIT
BP	GO:0002040	sprouting angiogenesis	0.0455663	2	SRF/KDR
BP	GO:0007569	cell aging	0.0455663	2	SRF/BMPR1A
BP	GO:0035051	cardiocyte differentiation	0.0455663	2	SRF/BMPR1A
BP	GO:2000027	regulation of animal organ morphogenesis	0.0455663	2	PTK7/BMPR1A
MF	GO:0005253	anion channel activity	0.045963	2	SLC1A1/BEST3
BP	GO:0016310	phosphorylation	0.0466521	8	NTRK3/JAK2/SLC1A1/SOCS1/EIF2S1/KIT/KDR/BMPR1A
BP	GO:0001932	regulation of protein phosphorylation	0.0466549	6	JAK2/SLC1A1/SOCS1/KIT/KDR/BMPR1A
BP	GO:0031175	neuron projection development	0.0467729	5	NTRK3/PTK7/SRF/SIPA1L1/RUFY3
MF	GO:0042802	identical protein binding	0.0470649	8	JAK2/SLC1A1/GNMT/SRF/KDR/BMPR1A/OXCT1/TRIM23
BP	GO:0007369	gastrulation	0.0479491	2	SRF/BMPR1A
BP	GO:0048167	regulation of synaptic plasticity	0.0479491	2	SLC1A1/SRF
BP	GO:0009628	response to abiotic stimulus	0.0484431	5	SLC1A1/SRF/EIF2S1/KIT/ERCC8
BP	GO:0030036	actin cytoskeleton organization	0.0484431	5	PTK7/SRF/PLEK2/SIPA1L1/KIT
BP	GO:0050727	regulation of inflammatory response	0.0485646	3	JAK2/PSMB4/CD200R1L
BP	GO:0045859	regulation of protein kinase activity	0.049591	4	JAK2/SLC1A1/SOCS1/KIT
